# Supplementary material for: Cross-reactive memory T cells associate with protection against SARS-CoV-2 infection in COVID-19 contacts
Source: Nat Commun. 2022 Jan 10;13:80. doi: 10.1038/s41467-021-27674-x (PMC8748880; doi:10.1038/s41467-021-27674-x)
Supplement: Supplementary file 3 — Supplementary Data 1 [file 41467_2021_27674_MOESM3_ESM.xlsx]

## Sheet: Sheet1
Supplementary Table 3: Accession IDs used for bioinformatic Analyses
Spike HKU1
ARU07577.1_spike_protein_Human_coronavirus_HK	ARU07577	https://www.ncbi.nlm.nih.gov/protein/ARU07577
BBA20983.1_spike_protein_Human_coronavirus_HK	BBA20983	https://www.ncbi.nlm.nih.gov/protein/BBA20983
AGW27872.1_spike_glycoprotein_Human_coronavirus_HK	AGW27872	https://www.ncbi.nlm.nih.gov/protein/AGW27872
ADN03339.1_spike_glycoprotein_Human_coronavirus_HK	ADN03339	https://www.ncbi.nlm.nih.gov/protein/ADN03339
AGT17769.1_spike_glycoprotein_Human_coronavirus_HK	AGT17769	https://www.ncbi.nlm.nih.gov/protein/AGT17769
ARB07617.1_spike_glycoprotein_Human_coronavirus_HK	ARB07617	https://www.ncbi.nlm.nih.gov/protein/ARB07617
ARB07608.1_spike_glycoprotein_Human_coronavirus_HK	ARB07608	https://www.ncbi.nlm.nih.gov/protein/ARB07608
ARB07599.1_spike_glycoprotein_Human_coronavirus_HK	ARB07599	https://www.ncbi.nlm.nih.gov/protein/ARB07599
AGW27881.1_spike_glycoprotein_Human_coronavirus_HK	AGW27881	https://www.ncbi.nlm.nih.gov/protein/AGW27881
AGW27854.1_spike_glycoprotein_Human_coronavirus_HK	AGW27854	https://www.ncbi.nlm.nih.gov/protein/AGW27854
AGW27845.1_spike_glycoprotein_Human_coronavirus_HK	AGW27845	https://www.ncbi.nlm.nih.gov/protein/AGW27845
AGW27836.1_spike_glycoprotein_Human_coronavirus_HK	AGW27836	https://www.ncbi.nlm.nih.gov/protein/AGW27836
AGW27863.1_spike_glycoprotein_Human_coronavirus_HK	AGW27863	https://www.ncbi.nlm.nih.gov/protein/AGW27863
AMN88694.1_spike_glycoprotein_Human_coronavirus_HK	AMN88694	https://www.ncbi.nlm.nih.gov/protein/AMN88694
AMN88686.1_spike_glycoprotein_Human_coronavirus_HK	AMN88686	https://www.ncbi.nlm.nih.gov/protein/AMN88686
ABD96188.1_spike_glycoprotein_Human_coronavirus_HK	ABD96188	https://www.ncbi.nlm.nih.gov/protein/ABD96188
ABD75609.1_spike_glycoprotein_Human_coronavirus_HK	ABD75609	https://www.ncbi.nlm.nih.gov/protein/ABD75609
AGT17777.1_spike_glycoprotein_Human_coronavirus_HK	AGT17777	https://www.ncbi.nlm.nih.gov/protein/AGT17777
AGT17763.1_spike_glycoprotein_Human_coronavirus_HK	AGT17763	https://www.ncbi.nlm.nih.gov/protein/AGT17763
ABD96198.1_spike_glycoprotein_Human_coronavirus_HK	ABD96198	https://www.ncbi.nlm.nih.gov/protein/ABD96198
ABD96197.1_spike_glycoprotein_Human_coronavirus_HK	ABD96197	https://www.ncbi.nlm.nih.gov/protein/ABD96197
ABD75537.1_spike_glycoprotein_Human_coronavirus_HK	ABD75537	https://www.ncbi.nlm.nih.gov/protein/ABD75537
ABD75529.1_spike_glycoprotein_Human_coronavirus_HK	ABD75529	https://www.ncbi.nlm.nih.gov/protein/ABD75529
ABD75553.1_spike_glycoprotein_Human_coronavirus_HK	ABD75553	https://www.ncbi.nlm.nih.gov/protein/ABD75553
ABD96186.1_spike_glycoprotein_Human_coronavirus_HK	ABD96186	https://www.ncbi.nlm.nih.gov/protein/ABD96186
ABD75593.1_spike_glycoprotein_Human_coronavirus_HK	ABD75593	https://www.ncbi.nlm.nih.gov/protein/ABD75593
ABD96187.1_spike_glycoprotein_Human_coronavirus_HK	ABD96187	https://www.ncbi.nlm.nih.gov/protein/ABD96187
ABD75601.1_spike_glycoprotein_Human_coronavirus_HK	ABD75601	https://www.ncbi.nlm.nih.gov/protein/ABD75601
YP_173238.1_spike_glycoprotein_Human_coronavirus_HK	YP_173238	https://www.ncbi.nlm.nih.gov/protein/YP_173238
AAT98580.1_spike_glycoprotein_Human_coronavirus_HK	AAT98580	https://www.ncbi.nlm.nih.gov/protein/AAT98580
ABD96193.1_spike_glycoprotein_Human_coronavirus_HK	ABD96193	https://www.ncbi.nlm.nih.gov/protein/ABD96193
ABD96192.1_spike_glycoprotein_Human_coronavirus_HK	ABD96192	https://www.ncbi.nlm.nih.gov/protein/ABD96192
ABD75641.1_spike_glycoprotein_Human_coronavirus_HK	ABD75641	https://www.ncbi.nlm.nih.gov/protein/ABD75641
ABD75585.1_spike_glycoprotein_Human_coronavirus_HK	ABD75585	https://www.ncbi.nlm.nih.gov/protein/ABD75585
ABD75577.1_spike_glycoprotein_Human_coronavirus_HK	ABD75577	https://www.ncbi.nlm.nih.gov/protein/ABD75577
ABD75569.1_spike_glycoprotein_Human_coronavirus_HK	ABD75569	https://www.ncbi.nlm.nih.gov/protein/ABD75569
ABD75561.1_spike_glycoprotein_Human_coronavirus_HK	ABD75561	https://www.ncbi.nlm.nih.gov/protein/ABD75561
ABD75497.1_spike_glycoprotein_Human_coronavirus_HK	ABD75497	https://www.ncbi.nlm.nih.gov/protein/ABD75497
AZS52618.1_spike_glycoprotein_Human_coronavirus_HK	AZS52618	https://www.ncbi.nlm.nih.gov/protein/AZS52618
ARB07438.1_spike_glycoprotein_Human_coronavirus_HK	ARB07438	https://www.ncbi.nlm.nih.gov/protein/ARB07438
AGT17758.1_spike_glycoprotein_Human_coronavirus_HK	AGT17758	https://www.ncbi.nlm.nih.gov/protein/AGT17758
ABD96196.1_spike_glycoprotein_Human_coronavirus_HK	ABD96196	https://www.ncbi.nlm.nih.gov/protein/ABD96196
ABD96194.1_spike_glycoprotein_Human_coronavirus_HK	ABD96194	https://www.ncbi.nlm.nih.gov/protein/ABD96194
ABD96191.1_spike_glycoprotein_Human_coronavirus_HK	ABD96191	https://www.ncbi.nlm.nih.gov/protein/ABD96191
ABD75633.1_spike_glycoprotein_Human_coronavirus_HK	ABD75633	https://www.ncbi.nlm.nih.gov/protein/ABD75633
ABD75521.1_spike_glycoprotein_Human_coronavirus_HK	ABD75521	https://www.ncbi.nlm.nih.gov/protein/ABD75521
ABD75505.1_spike_glycoprotein_Human_coronavirus_HK	ABD75505	https://www.ncbi.nlm.nih.gov/protein/ABD75505
ABD96190.1_spike_glycoprotein_Human_coronavirus_HK	ABD96190	https://www.ncbi.nlm.nih.gov/protein/ABD96190
ABD75625.1_spike_glycoprotein_Human_coronavirus_HK	ABD75625	https://www.ncbi.nlm.nih.gov/protein/ABD75625
ABD96195.1_spike_glycoprotein_Human_coronavirus_HK	ABD96195	https://www.ncbi.nlm.nih.gov/protein/ABD96195
ABD75513.1_spike_glycoprotein_Human_coronavirus_HK	ABD75513	https://www.ncbi.nlm.nih.gov/protein/ABD75513
ABC70719.1_spike_glycoprotein_Human_coronavirus_HK	ABC70719	https://www.ncbi.nlm.nih.gov/protein/ABC70719
BBA20986.1_spike_protein_Human_coronavirus_HK	BBA20986	https://www.ncbi.nlm.nih.gov/protein/BBA20986
AYN64561.1_spike_glycoprotein_Human_coronavirus_HK	AYN64561	https://www.ncbi.nlm.nih.gov/protein/AYN64561
AAX76521.1_spike_glycoprotein_Human_coronavirus_HK	AAX76521	https://www.ncbi.nlm.nih.gov/protein/AAX76521
ABD96189.1_spike_glycoprotein_Human_coronavirus_HK	ABD96189	https://www.ncbi.nlm.nih.gov/protein/ABD96189
ABD75617.1_spike_glycoprotein_Human_coronavirus_HK	ABD75617	https://www.ncbi.nlm.nih.gov/protein/ABD75617
ABD75545.1_spike_glycoprotein_Human_coronavirus_HK	ABD75545	https://www.ncbi.nlm.nih.gov/protein/ABD75545
Membrane HKU1
BBA20988.1_membrane_protein_Human_coronavirus_HKU1	BBA20988	https://www.ncbi.nlm.nih.gov/protein/BBA20988
AYN64564.1_membrane_glycoprotein_Human_coronavirus_HKU1	AYN64564	https://www.ncbi.nlm.nih.gov/protein/AYN64564
ABD75620.1_membrane_glycoprotein_Human_coronavirus_HKU1	ABD75620	https://www.ncbi.nlm.nih.gov/protein/ABD75620
ABD75548.1_membrane_glycoprotein_Human_coronavirus_HKU1	ABD75548	https://www.ncbi.nlm.nih.gov/protein/ABD75548
AAX76524.1_membrane_glycoprotein_Human_coronavirus_HKU1	AAX76524	https://www.ncbi.nlm.nih.gov/protein/AAX76524
ARB07441.1_membrane_glycoprotein_Human_coronavirus_HKU1	ARB07441	https://www.ncbi.nlm.nih.gov/protein/ARB07441
ABD75636.1_membrane_glycoprotein_Human_coronavirus_HKU1	ABD75636	https://www.ncbi.nlm.nih.gov/protein/ABD75636
ABD75628.1_membrane_glycoprotein_Human_coronavirus_HKU1	ABD75628	https://www.ncbi.nlm.nih.gov/protein/ABD75628
ABD75524.1_membrane_glycoprotein_Human_coronavirus_HKU1	ABD75524	https://www.ncbi.nlm.nih.gov/protein/ABD75524
ABD75516.1_membrane_glycoprotein_Human_coronavirus_HKU1	ABD75516	https://www.ncbi.nlm.nih.gov/protein/ABD75516
ABD75508.1_membrane_glycoprotein_Human_coronavirus_HKU1	ABD75508	https://www.ncbi.nlm.nih.gov/protein/ABD75508
ABC70722.1_membrane_glycoprotein_Human_coronavirus_HKU1	ABC70722	https://www.ncbi.nlm.nih.gov/protein/ABC70722
ABD75596.1_membrane_glycoprotein_Human_coronavirus_HKU1	ABD75596	https://www.ncbi.nlm.nih.gov/protein/ABD75596
YP_173241.1_membrane_glycoprotein_Human_coronavirus_HKU1	YP_173241	https://www.ncbi.nlm.nih.gov/protein/YP_173241
AAT98584.1_membrane_glycoprotein_Human_coronavirus_HKU1	AAT98584	https://www.ncbi.nlm.nih.gov/protein/AAT98584
ABD75556.1_membrane_glycoprotein_Human_coronavirus_HKU1	ABD75556	https://www.ncbi.nlm.nih.gov/protein/ABD75556
ADN03342.1_membrane_glycoprotein_Human_coronavirus_HKU1	ADN03342	https://www.ncbi.nlm.nih.gov/protein/ADN03342
ABD75500.1_membrane_glycoprotein_Human_coronavirus_HKU1	ABD75500	https://www.ncbi.nlm.nih.gov/protein/ABD75500
AGW27884.1_membrane_protein_Human_coronavirus_HKU1	AGW27884	https://www.ncbi.nlm.nih.gov/protein/AGW27884
AGW27866.1_membrane_protein_Human_coronavirus_HKU1	AGW27866	https://www.ncbi.nlm.nih.gov/protein/AGW27866
AGW27857.1_membrane_protein_Human_coronavirus_HKU1	AGW27857	https://www.ncbi.nlm.nih.gov/protein/AGW27857
AGW27839.1_membrane_protein_Human_coronavirus_HKU1	AGW27839	https://www.ncbi.nlm.nih.gov/protein/AGW27839
AGT17772.1_membrane_protein_Human_coronavirus_HKU1	AGT17772	https://www.ncbi.nlm.nih.gov/protein/AGT17772
BBA20985.1_membrane_protein_Human_coronavirus_HKU1	BBA20985	https://www.ncbi.nlm.nih.gov/protein/BBA20985
AMN88697.1_membrane_glycoprotein_Human_coronavirus_HKU1	AMN88697	https://www.ncbi.nlm.nih.gov/protein/AMN88697
AMN88689.1_membrane_glycoprotein_Human_coronavirus_HKU1	AMN88689	https://www.ncbi.nlm.nih.gov/protein/AMN88689
ABD75644.1_membrane_glycoprotein_Human_coronavirus_HKU1	ABD75644	https://www.ncbi.nlm.nih.gov/protein/ABD75644
ABD75612.1_membrane_glycoprotein_Human_coronavirus_HKU1	ABD75612	https://www.ncbi.nlm.nih.gov/protein/ABD75612
ABD75604.1_membrane_glycoprotein_Human_coronavirus_HKU1	ABD75604	https://www.ncbi.nlm.nih.gov/protein/ABD75604
ABD75580.1_membrane_glycoprotein_Human_coronavirus_HKU1	ABD75580	https://www.ncbi.nlm.nih.gov/protein/ABD75580
ABD75572.1_membrane_glycoprotein_Human_coronavirus_HKU1	ABD75572	https://www.ncbi.nlm.nih.gov/protein/ABD75572
ABD75564.1_membrane_glycoprotein_Human_coronavirus_HKU1	ABD75564	https://www.ncbi.nlm.nih.gov/protein/ABD75564
ABD75540.1_membrane_glycoprotein_Human_coronavirus_HKU1	ABD75540	https://www.ncbi.nlm.nih.gov/protein/ABD75540
ABD75532.1_membrane_glycoprotein_Human_coronavirus_HKU1	ABD75532	https://www.ncbi.nlm.nih.gov/protein/ABD75532
ARU07580.1_membrane_protein_Human_coronavirus_HKU1	ARU07580	https://www.ncbi.nlm.nih.gov/protein/ARU07580
ARB07620.1_membrane_protein_Human_coronavirus_HKU1	ARB07620	https://www.ncbi.nlm.nih.gov/protein/ARB07620
ARB07611.1_membrane_protein_Human_coronavirus_HKU1	ARB07611	https://www.ncbi.nlm.nih.gov/protein/ARB07611
ARB07602.1_membrane_protein_Human_coronavirus_HKU1	ARB07602	https://www.ncbi.nlm.nih.gov/protein/ARB07602
AGW27875.1_membrane_protein_Human_coronavirus_HKU1	AGW27875	https://www.ncbi.nlm.nih.gov/protein/AGW27875
AGW27848.1_membrane_protein_Human_coronavirus_HKU1	AGW27848	https://www.ncbi.nlm.nih.gov/protein/AGW27848
ABD75588.1_membrane_glycoprotein_Human_coronavirus_HKU1	ABD75588	https://www.ncbi.nlm.nih.gov/protein/ABD75588
Envelope HKU1
BBA20987.1_envelope_protein_Human_coronavirus_HKU1	BBA20987	https://www.ncbi.nlm.nih.gov/protein/BBA20987
AYN64563.1_small_membrane_protein_Human_coronavirus_HKU1	AYN64563	https://www.ncbi.nlm.nih.gov/protein/AYN64563
ARB07440.1_small_membrane_protein_Human_coronavirus_HKU1	ARB07440	https://www.ncbi.nlm.nih.gov/protein/ARB07440
ABD75635.1_small_membrane_protein_Human_coronavirus_HKU1	ABD75635	https://www.ncbi.nlm.nih.gov/protein/ABD75635
ABD75627.1_small_membrane_protein_Human_coronavirus_HKU1	ABD75627	https://www.ncbi.nlm.nih.gov/protein/ABD75627
ABD75619.1_small_membrane_protein_Human_coronavirus_HKU1	ABD75619	https://www.ncbi.nlm.nih.gov/protein/ABD75619
ABD75547.1_small_membrane_protein_Human_coronavirus_HKU1	ABD75547	https://www.ncbi.nlm.nih.gov/protein/ABD75547
ABD75523.1_small_membrane_protein_Human_coronavirus_HKU1	ABD75523	https://www.ncbi.nlm.nih.gov/protein/ABD75523
ABD75515.1_small_membrane_protein_Human_coronavirus_HKU1	ABD75515	https://www.ncbi.nlm.nih.gov/protein/ABD75515
ABD75507.1_small_membrane_protein_Human_coronavirus_HKU1	ABD75507	https://www.ncbi.nlm.nih.gov/protein/ABD75507
AAX76523.1_small_membrane_protein_Human_coronavirus_HKU1	AAX76523	https://www.ncbi.nlm.nih.gov/protein/AAX76523
ABC70721.1_small_membrane_protein_Human_coronavirus_HKU1	ABC70721	https://www.ncbi.nlm.nih.gov/protein/ABC70721
AGW27883.1_envelope_small_membrane_protein_Human_coronavirus_HKU1	AGW27883	https://www.ncbi.nlm.nih.gov/protein/AGW27883
AGW27874.1_envelope_small_membrane_protein_Human_coronavirus_HKU1	AGW27874	https://www.ncbi.nlm.nih.gov/protein/AGW27874
AGW27865.1_envelope_small_membrane_protein_Human_coronavirus_HKU1	AGW27865	https://www.ncbi.nlm.nih.gov/protein/AGW27865
AGW27856.1_envelope_small_membrane_protein_Human_coronavirus_HKU1	AGW27856	https://www.ncbi.nlm.nih.gov/protein/AGW27856
AGW27847.1_envelope_small_membrane_protein_Human_coronavirus_HKU1	AGW27847	https://www.ncbi.nlm.nih.gov/protein/AGW27847
AGW27838.1_envelope_small_membrane_protein_Human_coronavirus_HKU1	AGW27838	https://www.ncbi.nlm.nih.gov/protein/AGW27838
AGT17771.1_envelope_small_membrane_protein_Human_coronavirus_HKU1	AGT17771	https://www.ncbi.nlm.nih.gov/protein/AGT17771
ADN03341.1_envelope_protein_Human_coronavirus_HKU1	ADN03341	https://www.ncbi.nlm.nih.gov/protein/ADN03341
BBA20984.1_envelope_protein_Human_coronavirus_HKU1	BBA20984	https://www.ncbi.nlm.nih.gov/protein/BBA20984
ARU07579.1_envelope_protein_Human_coronavirus_HKU1	ARU07579	https://www.ncbi.nlm.nih.gov/protein/ARU07579
ARB07619.1_envelope_small_membrane_protein_Human_coronavirus_HKU1	ARB07619	https://www.ncbi.nlm.nih.gov/protein/ARB07619
ARB07610.1_envelope_small_membrane_protein_Human_coronavirus_HKU1	ARB07610	https://www.ncbi.nlm.nih.gov/protein/ARB07610
ARB07601.1_envelope_small_membrane_protein_Human_coronavirus_HKU1	ARB07601	https://www.ncbi.nlm.nih.gov/protein/ARB07601
YP_173240.1_small_membrane_protein_Human_coronavirus_HKU1	YP_173240	https://www.ncbi.nlm.nih.gov/protein/YP_173240
AMN88696.1_small_membrane_protein_Human_coronavirus_HKU1	AMN88696	https://www.ncbi.nlm.nih.gov/protein/AMN88696
AMN88688.1_small_membrane_protein_Human_coronavirus_HKU1	AMN88688	https://www.ncbi.nlm.nih.gov/protein/AMN88688
AAT98583.1_small_membrane_protein_Human_coronavirus_HKU1	AAT98583	https://www.ncbi.nlm.nih.gov/protein/AAT98583
ABD75643.1_small_membrane_protein_Human_coronavirus_HKU1	ABD75643	https://www.ncbi.nlm.nih.gov/protein/ABD75643
ABD75603.1_small_membrane_protein_Human_coronavirus_HKU1	ABD75603	https://www.ncbi.nlm.nih.gov/protein/ABD75603
ABD75587.1_small_membrane_protein_Human_coronavirus_HKU1	ABD75587	https://www.ncbi.nlm.nih.gov/protein/ABD75587
ABD75579.1_small_membrane_protein_Human_coronavirus_HKU1	ABD75579	https://www.ncbi.nlm.nih.gov/protein/ABD75579
ABD75571.1_small_membrane_protein_Human_coronavirus_HKU1	ABD75571	https://www.ncbi.nlm.nih.gov/protein/ABD75571
ABD75563.1_small_membrane_protein_Human_coronavirus_HKU1	ABD75563	https://www.ncbi.nlm.nih.gov/protein/ABD75563
ABD75555.1_small_membrane_protein_Human_coronavirus_HKU1	ABD75555	https://www.ncbi.nlm.nih.gov/protein/ABD75555
ABD75539.1_small_membrane_protein_Human_coronavirus_HKU1	ABD75539	https://www.ncbi.nlm.nih.gov/protein/ABD75539
ABD75531.1_small_membrane_protein_Human_coronavirus_HKU1	ABD75531	https://www.ncbi.nlm.nih.gov/protein/ABD75531
ABD75499.1_small_membrane_protein_Human_coronavirus_HKU1	ABD75499	https://www.ncbi.nlm.nih.gov/protein/ABD75499
ABD75611.1_small_membrane_protein_Human_coronavirus_HKU1	ABD75611	https://www.ncbi.nlm.nih.gov/protein/ABD75611
ABD75595.1_small_membrane_protein_Human_coronavirus_HKU1	ABD75595	https://www.ncbi.nlm.nih.gov/protein/ABD75595
Nucleocapsid HKU1
AYN64565.1_nucleocapsid_phosphoprotein_Human_coronavirus_HKU1	AYN64565	https://www.ncbi.nlm.nih.gov/protein/AYN64565
ARB07442.1_nucleocapsid_phosphoprotein_Human_coronavirus_HKU1	ARB07442	https://www.ncbi.nlm.nih.gov/protein/ARB07442
ABD96209.1_nucleocapsid_phosphoprotein_Human_coronavirus_HKU1	ABD96209	https://www.ncbi.nlm.nih.gov/protein/ABD96209
ABD96208.1_nucleocapsid_phosphoprotein_Human_coronavirus_HKU1	ABD96208	https://www.ncbi.nlm.nih.gov/protein/ABD96208
ABD96207.1_nucleocapsid_phosphoprotein_Human_coronavirus_HKU1	ABD96207	https://www.ncbi.nlm.nih.gov/protein/ABD96207
ABD96204.1_nucleocapsid_phosphoprotein_Human_coronavirus_HKU1	ABD96204	https://www.ncbi.nlm.nih.gov/protein/ABD96204
ABD96203.1_nucleocapsid_phosphoprotein_Human_coronavirus_HKU1	ABD96203	https://www.ncbi.nlm.nih.gov/protein/ABD96203
ABD96202.1_nucleocapsid_phosphoprotein_Human_coronavirus_HKU1	ABD96202	https://www.ncbi.nlm.nih.gov/protein/ABD96202
ABD75637.1_nucleocapsid_phosphoprotein_Human_coronavirus_HKU1	ABD75637	https://www.ncbi.nlm.nih.gov/protein/ABD75637
ABD75629.1_nucleocapsid_phosphoprotein_Human_coronavirus_HKU1	ABD75629	https://www.ncbi.nlm.nih.gov/protein/ABD75629
ABD75621.1_nucleocapsid_phosphoprotein_Human_coronavirus_HKU1	ABD75621	https://www.ncbi.nlm.nih.gov/protein/ABD75621
ABD75525.1_nucleocapsid_phosphoprotein_Human_coronavirus_HKU1	ABD75525	https://www.ncbi.nlm.nih.gov/protein/ABD75525
ABD75517.1_nucleocapsid_phosphoprotein_Human_coronavirus_HKU1	ABD75517	https://www.ncbi.nlm.nih.gov/protein/ABD75517
ABD75509.1_nucleocapsid_phosphoprotein_Human_coronavirus_HKU1	ABD75509	https://www.ncbi.nlm.nih.gov/protein/ABD75509
AAX76525.1_nucleocapsid_phosphoprotein_Human_coronavirus_HKU1	AAX76525	https://www.ncbi.nlm.nih.gov/protein/AAX76525
ABC70723.1_nucleocapsid_phosphoprotein_Human_coronavirus_HKU1	ABC70723	https://www.ncbi.nlm.nih.gov/protein/ABC70723
ABD75549.1_nucleocapsid_phosphoprotein_Human_coronavirus_HKU1	ABD75549	https://www.ncbi.nlm.nih.gov/protein/ABD75549
ADN03343.1_nucleocapsid_phosphoprotein_Human_coronavirus_HKU1	ADN03343	https://www.ncbi.nlm.nih.gov/protein/ADN03343
ABG77571.1_nucleocapsid_phosphoprotein_Human_coronavirus_HKU1	ABG77571	https://www.ncbi.nlm.nih.gov/protein/ABG77571
AJQ24070.1_nucleocapsid_phosphoprotein_partial_Human_coronavirus_HKU1	AJQ24070	https://www.ncbi.nlm.nih.gov/protein_partial/AJQ24070
AJQ24072.1_nucleocapsid_phosphoprotein_partial_Human_coronavirus_HKU1	AJQ24072	https://www.ncbi.nlm.nih.gov/protein_partial/AJQ24072
ABD75581.1_nucleocapsid_phosphoprotein_Human_coronavirus_HKU1	ABD75581	https://www.ncbi.nlm.nih.gov/protein/ABD75581
ABD75589.1_nucleocapsid_phosphoprotein_Human_coronavirus_HKU1	ABD75589	https://www.ncbi.nlm.nih.gov/protein/ABD75589
ABD96199.1_nucleocapsid_phosphoprotein_Human_coronavirus_HKU1	ABD96199	https://www.ncbi.nlm.nih.gov/protein/ABD96199
ABD75597.1_nucleocapsid_phosphoprotein_Human_coronavirus_HKU1	ABD75597	https://www.ncbi.nlm.nih.gov/protein/ABD75597
ABD96211.1_nucleocapsid_phosphoprotein_Human_coronavirus_HKU1	ABD96211	https://www.ncbi.nlm.nih.gov/protein/ABD96211
ABD75541.1_nucleocapsid_phosphoprotein_Human_coronavirus_HKU1	ABD75541	https://www.ncbi.nlm.nih.gov/protein/ABD75541
YP_173242.1_nucleocapsid_phosphoprotein_Human_coronavirus_HKU1	YP_173242	https://www.ncbi.nlm.nih.gov/oprotein/YP_173242
AAT98585.1_nucleocapsid_phosphoprotein_Human_coronavirus_HKU1	AAT98585	https://www.ncbi.nlm.nih.gov/protein/AAT98585
ABD96210.1_nucleocapsid_phosphoprotein_Human_coronavirus_HKU1	ABD96210	https://www.ncbi.nlm.nih.gov/protein/ABD96210
ABD75557.1_nucleocapsid_phosphoprotein_Human_coronavirus_HKU1	ABD75557	https://www.ncbi.nlm.nih.gov/protein/ABD75557
ABD75533.1_nucleocapsid_phosphoprotein_Human_coronavirus_HKU1	ABD75533	https://www.ncbi.nlm.nih.gov/protein/ABD75533
ABD96201.1_nucleocapsid_phosphoprotein_Human_coronavirus_HKU1	ABD96201	https://www.ncbi.nlm.nih.gov/protein/ABD96201
ABD75613.1_nucleocapsid_phosphoprotein_Human_coronavirus_HKU1	ABD75613	https://www.ncbi.nlm.nih.gov/protein/ABD75613
AMN88698.1_nucleocapsid_phosphoprotein_Human_coronavirus_HKU1	AMN88698	https://www.ncbi.nlm.nih.gov/protein/AMN88698
AMN88690.1_nucleocapsid_phosphoprotein_Human_coronavirus_HKU1	AMN88690	https://www.ncbi.nlm.nih.gov/protein/AMN88690
ABD96206.1_nucleocapsid_phosphoprotein_Human_coronavirus_HKU1	ABD96206	https://www.ncbi.nlm.nih.gov/protein/ABD96206
ABD96205.1_nucleocapsid_phosphoprotein_Human_coronavirus_HKU1	ABD96205	https://www.ncbi.nlm.nih.gov/protein/ABD96205
ABD96200.1_nucleocapsid_phosphoprotein_Human_coronavirus_HKU1	ABD96200	https://www.ncbi.nlm.nih.gov/protein/ABD96200
ABD75645.1_nucleocapsid_phosphoprotein_Human_coronavirus_HKU1	ABD75645	https://www.ncbi.nlm.nih.gov/protein/ABD75645
ABD75605.1_nucleocapsid_phosphoprotein_Human_coronavirus_HKU1	ABD75605	https://www.ncbi.nlm.nih.gov/protein/ABD75605
ABD75573.1_nucleocapsid_phosphoprotein_Human_coronavirus_HKU1	ABD75573	https://www.ncbi.nlm.nih.gov/protein/ABD75573
ABD75565.1_nucleocapsid_phosphoprotein_Human_coronavirus_HKU1	ABD75565	https://www.ncbi.nlm.nih.gov/protein/ABD75565
ABD75501.1_nucleocapsid_phosphoprotein_Human_coronavirus_HKU1	ABD75501	https://www.ncbi.nlm.nih.gov/protein/ABD75501
AJQ24073.1_nucleocapsid_phosphoprotein_partial_Human_coronavirus_HKU1	AJQ24073	https://www.ncbi.nlm.nih.gov/protein_partial/AJQ24073
AJQ24071.1_nucleocapsid_phosphoprotein_partial_Human_coronavirus_HKU1	AJQ24071	https://www.ncbi.nlm.nih.gov/protein_partial/AJQ24071
AJQ24069.1_nucleocapsid_phosphoprotein_partial_Human_coronavirus_HKU1	AJQ24069	https://www.ncbi.nlm.nih.gov/protein_partial/AJQ24069
ORF1ab HKU1
ABC70717.1_polyprotein_Human_coronavirus_HKU1	ABC70717	https://www.ncbi.nlm.nih.gov/protein/ABC70717
sp|P0C6X4.1|R1AB_CVHN5_RecName:_Full_Replicase_pol	P0C6X4	https://www.uniprot.org/uniprot/P0C6X4
ABD75519.1_orf1ab_polyprotein_Human_coronavirus_HKU1	ABD75519	https://www.ncbi.nlm.nih.gov/protein/ABD75519
ABD75639.1_orf1ab_polyprotein_Human_coronavirus_HKU1	ABD75639	https://www.ncbi.nlm.nih.gov/protein/ABD75639
ABD75527.1_orf1ab_polyprotein_Human_coronavirus_HKU1	ABD75527	https://www.ncbi.nlm.nih.gov/protein/ABD75527
ABD75631.1_orf1ab_polyprotein_Human_coronavirus_HKU1	ABD75631	https://www.ncbi.nlm.nih.gov/protein/ABD75631
ABD75511.1_orf1ab_polyprotein_Human_coronavirus_HKU1	ABD75511	https://www.ncbi.nlm.nih.gov/protein/ABD75511
ABD75615.1_orf1ab_polyprotein_Human_coronavirus_HKU1	ABD75615	https://www.ncbi.nlm.nih.gov/protein/ABD75615
ABD75607.1_orf1ab_polyprotein_Human_coronavirus_HKU1	ABD75607	https://www.ncbi.nlm.nih.gov/protein/ABD75607
AGW27870.1_replicase_polyprotein_1ab_Human_coronavirus_HKU1	AGW27870	https://www.ncbi.nlm.nih.gov/protein/AGW27870
AMN88692.1_orf1ab_polyprotein_Human_coronavirus_HKU1	AMN88692	https://www.ncbi.nlm.nih.gov/protein/AMN88692
AMN88684.1_orf1ab_polyprotein_Human_coronavirus_HKU1	AMN88684	https://www.ncbi.nlm.nih.gov/protein/AMN88684
ABD75583.1_orf1ab_polyprotein_Human_coronavirus_HKU1	ABD75583	https://www.ncbi.nlm.nih.gov/protein/ABD75583
ABD75647.1_orf1ab_polyprotein_Human_coronavirus_HKU1	ABD75647	https://www.ncbi.nlm.nih.gov/protein/ABD75647
ABD75567.1_orf1ab_polyprotein_Human_coronavirus_HKU1	ABD75567	https://www.ncbi.nlm.nih.gov/protein/ABD75567
ABD75599.1_orf1ab_polyprotein_Human_coronavirus_HKU1	ABD75599	https://www.ncbi.nlm.nih.gov/protein/ABD75599
ABD75535.1_orf1ab_polyprotein_Human_coronavirus_HKU1	ABD75535	https://www.ncbi.nlm.nih.gov/protein/ABD75535
ABD75591.1_orf1ab_polyprotein_Human_coronavirus_HKU1	ABD75591	https://www.ncbi.nlm.nih.gov/protein/ABD75591
ABD75575.1_orf1ab_polyprotein_Human_coronavirus_HKU1	ABD75575	https://www.ncbi.nlm.nih.gov/protein/ABD75575
YP_173236.1_orf1ab_polyprotein_Human_coronavirus_HKU1	YP_173236
AAT98578.1_orf1ab_polyprotein_Human_coronavirus_HKU1	AAT98578	https://www.ncbi.nlm.nih.gov/protein/AAT98578
sp|P0C6X2.1|R1AB_CVHN1_RecName:_Full_Replicase_pol	sp|P0C6X2	https://www.uniprot.org/uniprot/P0C6X2
ABD75559.1_orf1ab_polyprotein_Human_coronavirus_HKU1	ABD75559	https://www.ncbi.nlm.nih.gov/protein/ABD75559
ADN03337.1_polyprotein_1ab_Human_coronavirus_HKU1	ADN03337	https://www.ncbi.nlm.nih.gov/protein/ADN03337
ABD75503.1_orf1ab_polyprotein_Human_coronavirus_HKU1	ABD75503	https://www.ncbi.nlm.nih.gov/protein/ABD75503
AGW27852.1_replicase_polyprotein_1ab_Human_coronavirus_HKU1	AGW27852	https://www.ncbi.nlm.nih.gov/protein/AGW27852
AGW27834.1_replicase_polyprotein_1ab_Human_coronavirus_HKU1	AGW27834	https://www.ncbi.nlm.nih.gov/protein/AGW27834
AGW27843.1_replicase_polyprotein_1ab_Human_coronavirus_HKU1	AGW27843	https://www.ncbi.nlm.nih.gov/protein/AGW27843
AGT17767.1_replicase_polyprotein_1ab_Human_coronavirus_HKU1	AGT17767	https://www.ncbi.nlm.nih.gov/protein/AGT17767
ARB07436.1_orf1ab_polyprotein_Human_coronavirus_HKU1	ARB07436	https://www.ncbi.nlm.nih.gov/protein/ARB07436
AZS52616.1_orf1ab_polyprotein_Human_coronavirus_HKU1	AZS52616	https://www.ncbi.nlm.nih.gov/protein/AZS52616
ABD75551.1_orf1ab_polyprotein_Human_coronavirus_HKU1	ABD75551	https://www.ncbi.nlm.nih.gov/protein/ABD75551
AYN64559.1_orf1ab_polyprotein_Human_coronavirus_HKU1	AYN64559	https://www.ncbi.nlm.nih.gov/protein/AYN64559
AAX76519.1_orf1ab_polyprotein_Human_coronavirus_HKU1	AAX76519	https://www.ncbi.nlm.nih.gov/protein/AAX76519
sp|P0C6X3.1|R1AB_CVHN2_RecName:_Full_Replicase_pol	sp|P0C6X3	https://www.uniprot.org/uniprot/P0C6X3
ABD75623.1_orf1ab_polyprotein_Human_coronavirus_HKU1	ABD75623	https://www.ncbi.nlm.nih.gov/protein/ABD75623
Spike OC43	Spike	Spike
AWW13559.1_spike_protein_Human_coronavirus_OC43	AWW13559	https://www.ncbi.nlm.nih.gov/protein/AWW13559
AWW13527.1_spike_protein_Human_coronavirus_OC43	AWW13527	https://www.ncbi.nlm.nih.gov/protein/AWW13527
CAA83661.1_surface_protein_Human_coronavirus_OC43	CAA83661	https://www.ncbi.nlm.nih.gov/protein/CAA83661
CAA83660.1_surface_protein_Human_coronavirus_OC43	CAA83660	https://www.ncbi.nlm.nih.gov/protein/CAA83660
AAR01015.1_S_protein_Human_coronavirus_OC43	AAR01015	https://www.ncbi.nlm.nih.gov/protein/AAR01015
AIX10748.1_Spike_glycoprotein_Human_coronavirus_OC43	AIX10748	https://www.ncbi.nlm.nih.gov/protein/AIX10748
AAA03055.1_spike_protein_Human_coronavirus_OC43	AAA03055	https://www.ncbi.nlm.nih.gov/protein/AAA03055
YP_009555241.1_spike_surface_glycoprotein_Human_coronavirus_OC43	YP_009555241	https://www.ncbi.nlm.nih.gov/protein/YP_009555241
AAT84354.1_spike_surface_glycoprotein_Human_coronavirus_OC43	AAT84354	https://www.ncbi.nlm.nih.gov/protein/AAT84354
AAT84362.1_spike_surface_glycoprotein_Human_coronavirus_OC43	AAT84362	https://www.ncbi.nlm.nih.gov/protein/AAT84362
AAB27260.2_surface_glycoprotein_S_Human_coronavirus_OC43	AAB27260	https://www.ncbi.nlm.nih.gov/protein/AAB27260
CAA79896.1_surface_protein_Human_coronavirus_OC43	CAA79896	https://www.ncbi.nlm.nih.gov/protein/CAA79896
AIX10749.1_Spike_glycoprotein_Human_coronavirus_OC43	AIX10749	https://www.ncbi.nlm.nih.gov/protein/AIX10749
AGT51422.1_spike_glycoprotein_Human_coronavirus_OC43	AGT51422	https://www.ncbi.nlm.nih.gov/protein/AGT51422
AGT51541.1_spike_glycoprotein_Human_coronavirus_OC43	AGT51541	https://www.ncbi.nlm.nih.gov/protein/AGT51541
AGT51660.1_spike_glycoprotein_Human_coronavirus_OC43	AGT51660	https://www.ncbi.nlm.nih.gov/protein/AGT51660
AGT51471.1_spike_glycoprotein_Human_coronavirus_OC43	AGT51471	https://www.ncbi.nlm.nih.gov/protein/AGT51471
AGT51461.1_spike_glycoprotein_Human_coronavirus_OC43	AGT51461	https://www.ncbi.nlm.nih.gov/protein/AGT51461
AGT51670.1_spike_glycoprotein_Human_coronavirus_OC43	AGT51670	https://www.ncbi.nlm.nih.gov/protein/AGT51670
AGT51640.1_spike_glycoprotein_Human_coronavirus_OC43	AGT51640	https://www.ncbi.nlm.nih.gov/protein/AGT51640
AGT51580.1_spike_glycoprotein_Human_coronavirus_OC43	AGT51580	https://www.ncbi.nlm.nih.gov/protein/AGT51580
AGT51412.1_spike_glycoprotein_Human_coronavirus_OC43	AGT51412	https://www.ncbi.nlm.nih.gov/protein/AGT51412
AGT51740.1_spike_glycoprotein_Human_coronavirus_OC43	AGT51740	https://www.ncbi.nlm.nih.gov/protein/AGT51740
AGT51680.1_spike_glycoprotein_Human_coronavirus_OC43	AGT51680	https://www.ncbi.nlm.nih.gov/protein/AGT51680
AGT51561.1_spike_glycoprotein_Human_coronavirus_OC43	AGT51561	https://www.ncbi.nlm.nih.gov/protein/AGT51561
AGT51402.1_spike_glycoprotein_Human_coronavirus_OC43	AGT51402	https://www.ncbi.nlm.nih.gov/protein/AGT51402
AGT51431.1_spike_glycoprotein_Human_coronavirus_OC43	AGT51431	https://www.ncbi.nlm.nih.gov/protein/AGT51431
AGT51590.1_spike_glycoprotein_Human_coronavirus_OC43	AGT51590	https://www.ncbi.nlm.nih.gov/protein/AGT51590
AGT51780.1_spike_glycoprotein_Human_coronavirus_OC43	AGT51780	https://www.ncbi.nlm.nih.gov/protein/AGT51780
AGT51710.1_spike_glycoprotein_Human_coronavirus_OC43	AGT51710	https://www.ncbi.nlm.nih.gov/protein/AGT51710
AGT51551.1_spike_glycoprotein_Human_coronavirus_OC43	AGT51551	https://www.ncbi.nlm.nih.gov/protein/AGT51551
AIX10755.1_Spike_glycoprotein_Human_coronavirus_OC43	AIX10755	https://www.ncbi.nlm.nih.gov/protein/AIX10755
AGT51610.1_spike_glycoprotein_Human_coronavirus_OC43	AGT51610	https://www.ncbi.nlm.nih.gov/protein/AGT51610
AGT51730.1_spike_glycoprotein_Human_coronavirus_OC43	AGT51730	https://www.ncbi.nlm.nih.gov/protein/AGT51730
AGT51531.1_spike_glycoprotein_Human_coronavirus_OC43	AGT51531	https://www.ncbi.nlm.nih.gov/protein/AGT51531
AGT51451.1_spike_glycoprotein_Human_coronavirus_OC43	AGT51451	https://www.ncbi.nlm.nih.gov/protein/AGT51451
ATP16757.1_spike_protein_Human_coronavirus_OC43	ATP16757	https://www.ncbi.nlm.nih.gov/protein/ATP16757
AIX10752.1_Spike_glycoprotein_Human_coronavirus_OC43	AIX10752	https://www.ncbi.nlm.nih.gov/protein/AIX10752
AIV41783.1_spike_surface_glycoprotein_Human_coronavirus_OC43	AIV41783	https://www.ncbi.nlm.nih.gov/protein/AIV41783
AIL49488.1_spike_protein_Human_coronavirus_OC43	AIL49488	https://www.ncbi.nlm.nih.gov/protein/AIL49488
AIV41789.1_spike_surface_glycoprotein_Human_coronavirus_OC43	AIV41789	https://www.ncbi.nlm.nih.gov/protein/AIV41789
AIL49490.1_spike_protein_Human_coronavirus_OC43	AIL49490	https://www.ncbi.nlm.nih.gov/protein/AIL49490
QEG03776.1_spike_protein_Human_coronavirus_OC43	QEG03776	https://www.ncbi.nlm.nih.gov/protein/QEG03776
QEG03803.1_spike_protein_Human_coronavirus_OC43	QEG03803	https://www.ncbi.nlm.nih.gov/protein/QEG03803
ANZ78847.1_spike_protein_Human_coronavirus_OC43	ANZ78847	https://www.ncbi.nlm.nih.gov/protein/ANZ78847
QBQ01839.1_spike_glycoprotein_Human_coronavirus_OC43	QBQ01839	https://www.ncbi.nlm.nih.gov/protein/QBQ01839
AIV41849.1_spike_surface_glycoprotein_Human_coronavirus_OC43	AIV41849	https://www.ncbi.nlm.nih.gov/protein/AIV41849
AIL49493.1_spike_protein_Human_coronavirus_OC43	AIL49493	https://www.ncbi.nlm.nih.gov/protein/AIL49493
AXX83327.1_spike_surface_glycoprotein_Human_coronavirus_OC43	AXX83327	https://www.ncbi.nlm.nih.gov/protein/AXX83327
AXX83351.1_spike_surface_glycoprotein_Human_coronavirus_OC43	AXX83351	https://www.ncbi.nlm.nih.gov/protein/AXX83351
AXX83357.1_spike_surface_glycoprotein_Human_coronavirus_OC43	AXX83357	https://www.ncbi.nlm.nih.gov/protein/AXX83357
AXX83297.1_spike_surface_glycoprotein_Human_coronavirus_OC43	AXX83297	https://www.ncbi.nlm.nih.gov/protein/AXX83297
ANZ78842.1_spike_protein_Human_coronavirus_OC43	ANZ78842	https://www.ncbi.nlm.nih.gov/protein/ANZ78842
ANZ78841.1_spike_protein_Human_coronavirus_OC43	ANZ78841	https://www.ncbi.nlm.nih.gov/protein/ANZ78841
AXX83369.1_spike_surface_glycoprotein_Human_coronavirus_OC43	AXX83369	https://www.ncbi.nlm.nih.gov/protein/AXX83369
AXX83363.1_spike_surface_glycoprotein_Human_coronavirus_OC43	AXX83363	https://www.ncbi.nlm.nih.gov/protein/AXX83363
AXX83309.1_spike_surface_glycoprotein_Human_coronavirus_OC43	AXX83309	https://www.ncbi.nlm.nih.gov/protein/AXX83309
AAX85669.1_S_glycoprotein_Human_coronavirus_OC43	AAX85669	https://www.ncbi.nlm.nih.gov/protein/AAX85669
AAX84794.1_spike_glycoprotein_Human_coronavirus_OC43	AAX84794	https://www.ncbi.nlm.nih.gov/protein/AAX84794
AAX84793.1_spike_glycoprotein_Human_coronavirus_OC43	AAX84793	https://www.ncbi.nlm.nih.gov/protein/AAX84793
AAX84791.1_spike_glycoprotein_Human_coronavirus_OC43	AAX84791	https://www.ncbi.nlm.nih.gov/protein/AAX84791
AIX10753.1_Spike_glycoprotein_Human_coronavirus_OC43	AIX10753	https://www.ncbi.nlm.nih.gov/protein/AIX10753
AMK59677.1_S_protein_Human_coronavirus_OC43	AMK59677	https://www.ncbi.nlm.nih.gov/protein/AMK59677
AIV41777.1_spike_surface_glycoprotein_Human_coronavirus_OC43	AIV41777	https://www.ncbi.nlm.nih.gov/protein/AIV41777
AIL49485.1_spike_protein_Human_coronavirus_OC43	AIL49485	https://www.ncbi.nlm.nih.gov/protein/AIL49485
AIL49486.1_spike_protein_Human_coronavirus_OC43	AIL49486	https://www.ncbi.nlm.nih.gov/protein/AIL49486
AIV41795.1_spike_surface_glycoprotein_Human_coronavirus_OC43	AIV41795	https://www.ncbi.nlm.nih.gov/protein/AIV41795
AIL49487.1_spike_protein_Human_coronavirus_OC43	AIL49487	https://www.ncbi.nlm.nih.gov/protein/AIL49487
AIX10756.1_Spike_glycoprotein_Human_coronavirus_OC43	AIX10756	https://www.ncbi.nlm.nih.gov/protein/AIX10756
AIL49489.1_spike_protein_Human_coronavirus_OC43	AIL49489	https://www.ncbi.nlm.nih.gov/protein/AIL49489
AJC98127.1_spike_glycoprotein_Human_coronavirus_OC43	AJC98127	https://www.ncbi.nlm.nih.gov/protein/AJC98127
BBA20982.1_spike_protein_Human_coronavirus_OC43	BBA20982	https://www.ncbi.nlm.nih.gov/protein/BBA20982
AVQ05264.1_spike_protein_Human_coronavirus_OC43	AVQ05264	https://www.ncbi.nlm.nih.gov/protein/AVQ05264
ARK08670.1_spike_protein_Human_coronavirus_OC43	ARK08670	https://www.ncbi.nlm.nih.gov/protein/ARK08670
QBP84759.1_spike_protein_Human_coronavirus_OC43	QBP84759	https://www.ncbi.nlm.nih.gov/protein/QBP84759
AIV41837.1_spike_surface_glycoprotein_Human_coronavirus_OC43	AIV41837	https://www.ncbi.nlm.nih.gov/protein/AIV41837
AIL49492.1_spike_protein_Human_coronavirus_OC43	AIL49492	https://www.ncbi.nlm.nih.gov/protein/AIL49492
AIX10758.1_Spike_glycoprotein_Human_coronavirus_OC43	AIX10758	https://www.ncbi.nlm.nih.gov/protein/AIX10758
AIX10760.1_Spike_glycoprotein_Human_coronavirus_OC43	AIX10760	https://www.ncbi.nlm.nih.gov/protein/AIX10760
AIL49491.1_spike_protein_Human_coronavirus_OC43	AIL49491	https://www.ncbi.nlm.nih.gov/protein/AIL49491
AIV41897.1_spike_surface_glycoprotein_Human_coronavirus_OC43	AIV41897	https://www.ncbi.nlm.nih.gov/protein/AIV41897
AIL49494.1_spike_protein_Human_coronavirus_OC43	AIL49494	https://www.ncbi.nlm.nih.gov/protein/AIL49494
ATP16767.1_spike_protein_Human_coronavirus_OC43	ATP16767	https://www.ncbi.nlm.nih.gov/protein/ATP16767
AIX10757.1_Spike_glycoprotein_Human_coronavirus_OC43	AIX10757	https://www.ncbi.nlm.nih.gov/protein/AIX10757
AIL49484.1_spike_protein_Human_coronavirus_OC43	AIL49484	https://www.ncbi.nlm.nih.gov/protein/AIL49484
AJC98135.1_spike_glycoprotein_Human_coronavirus_OC43	AJC98135	https://www.ncbi.nlm.nih.gov/protein/AJC98135
AGT51720.1_spike_glycoprotein_Human_coronavirus_OC43	AGT51720	https://www.ncbi.nlm.nih.gov/protein/AGT51720
AGT51690.1_spike_glycoprotein_Human_coronavirus_OC43	AGT51690	https://www.ncbi.nlm.nih.gov/protein/AGT51690
AGT51570.1_spike_glycoprotein_Human_coronavirus_OC43	AGT51570	https://www.ncbi.nlm.nih.gov/protein/AGT51570
AGT51521.1_spike_glycoprotein_Human_coronavirus_OC43	AGT51521	https://www.ncbi.nlm.nih.gov/protein/AGT51521
AGT51481.1_spike_glycoprotein_Human_coronavirus_OC43	AGT51481	https://www.ncbi.nlm.nih.gov/protein/AGT51481
AGT51770.1_spike_glycoprotein_Human_coronavirus_OC43	AGT51770	https://www.ncbi.nlm.nih.gov/protein/AGT51770
AGT51760.1_spike_glycoprotein_Human_coronavirus_OC43	AGT51760	https://www.ncbi.nlm.nih.gov/protein/AGT51760
AGT51600.1_spike_glycoprotein_Human_coronavirus_OC43	AGT51600	https://www.ncbi.nlm.nih.gov/protein/AGT51600
AGT51750.1_spike_glycoprotein_Human_coronavirus_OC43	AGT51750	https://www.ncbi.nlm.nih.gov/protein/AGT51750
AGT51630.1_spike_glycoprotein_Human_coronavirus_OC43	AGT51630	https://www.ncbi.nlm.nih.gov/protein/AGT51630
AGT51700.1_spike_glycoprotein_Human_coronavirus_OC43	AGT51700	https://www.ncbi.nlm.nih.gov/protein/AGT51700
AIX10751.1_Spike_glycoprotein_Human_coronavirus_OC43	AIX10751	https://www.ncbi.nlm.nih.gov/protein/AIX10751
AGT51491.1_spike_glycoprotein_Human_coronavirus_OC43	AGT51491	https://www.ncbi.nlm.nih.gov/protein/AGT51491
AGT51511.1_spike_glycoprotein_Human_coronavirus_OC43	AGT51511	https://www.ncbi.nlm.nih.gov/protein/AGT51511
AIX10750.1_Spike_glycoprotein_Human_coronavirus_OC43	AIX10750	https://www.ncbi.nlm.nih.gov/protein/AIX10750
AGT51620.1_spike_glycoprotein_Human_coronavirus_OC43	AGT51620	https://www.ncbi.nlm.nih.gov/protein/AGT51620
AGT51650.1_spike_glycoprotein_Human_coronavirus_OC43	AGT51650	https://www.ncbi.nlm.nih.gov/protein/AGT51650
AGT51790.1_spike_glycoprotein_Human_coronavirus_OC43	AGT51790	https://www.ncbi.nlm.nih.gov/protein/AGT51790
AGT51501.1_spike_glycoprotein_Human_coronavirus_OC43	AGT51501	https://www.ncbi.nlm.nih.gov/protein/AGT51501
AGT51800.1_spike_glycoprotein_Human_coronavirus_OC43	AGT51800	https://www.ncbi.nlm.nih.gov/protein/AGT51800
AGT51441.1_spike_glycoprotein_Human_coronavirus_OC43	AGT51441	https://www.ncbi.nlm.nih.gov/protein/AGT51441
AIV41831.1_spike_surface_glycoprotein_Human_coronavirus_OC43	AIV41831	https://www.ncbi.nlm.nih.gov/protein/AIV41831
ANZ78843.1_spike_protein_Human_coronavirus_OC43	ANZ78843	https://www.ncbi.nlm.nih.gov/protein/ANZ78843
AIL49520.1_spike_protein_Human_coronavirus_OC43	AIL49520	https://www.ncbi.nlm.nih.gov/protein/AIL49520
AIX09799.1_spike_glycoprotein_Human_coronavirus_OC43	AIX09799	https://www.ncbi.nlm.nih.gov/protein/AIX09799
AIX09807.1_spike_glycoprotein_Human_coronavirus_OC43	AIX09807	https://www.ncbi.nlm.nih.gov/protein/AIX09807
AIV42011.1_spike_surface_glycoprotein_Human_coronavirus_OC43	AIV42011	https://www.ncbi.nlm.nih.gov/protein/AIV42011
AIL49505.1_spike_protein_Human_coronavirus_OC43	AIL49505	https://www.ncbi.nlm.nih.gov/protein/AIL49505
AIL49518.1_spike_protein_Human_coronavirus_OC43	AIL49518	https://www.ncbi.nlm.nih.gov/protein/AIL49518
AIL49509.1_spike_protein_Human_coronavirus_OC43	AIL49509	https://www.ncbi.nlm.nih.gov/protein/AIL49509
AIX10761.1_Spike_glycoprotein_Human_coronavirus_OC43	AIX10761	https://www.ncbi.nlm.nih.gov/protein/AIX10761
AIL49495.1_spike_protein_Human_coronavirus_OC43	AIL49495	https://www.ncbi.nlm.nih.gov/protein/AIL49495
AIV41969.1_spike_surface_glycoprotein_Human_coronavirus_OC43	AIV41969	https://www.ncbi.nlm.nih.gov/protein/AIV41969
AIL49502.1_spike_protein_Human_coronavirus_OC43	AIL49502	https://www.ncbi.nlm.nih.gov/protein/AIL49502
AIV42005.1_spike_surface_glycoprotein_Human_coronavirus_OC43	AIV42005	https://www.ncbi.nlm.nih.gov/protein/AIV42005
AIL49503.1_spike_protein_Human_coronavirus_OC43	AIL49503	https://www.ncbi.nlm.nih.gov/protein/AIL49503
AIL49507.1_spike_protein_Human_coronavirus_OC43	AIL49507	https://www.ncbi.nlm.nih.gov/protein/AIL49507
AIL49550.1_spike_protein_Human_coronavirus_OC43	AIL49550	https://www.ncbi.nlm.nih.gov/protein/AIL49550
AIV41819.1_spike_surface_glycoprotein_Human_coronavirus_OC43	AIV41819	https://www.ncbi.nlm.nih.gov/protein/AIV41819
AIL49519.1_spike_protein_Human_coronavirus_OC43	AIL49519	https://www.ncbi.nlm.nih.gov/protein/AIL49519
AIL49515.1_spike_protein_Human_coronavirus_OC43	AIL49515	https://www.ncbi.nlm.nih.gov/protein/AIL49515
AIL49516.1_spike_protein_Human_coronavirus_OC43	AIL49516	https://www.ncbi.nlm.nih.gov/protein/AIL49516
AIL49545.1_spike_protein_Human_coronavirus_OC43	AIL49545	https://www.ncbi.nlm.nih.gov/protein/AIL49545
AIL49552.1_spike_protein_Human_coronavirus_OC43	AIL49552	https://www.ncbi.nlm.nih.gov/protein/AIL49552
AIL49514.1_spike_protein_Human_coronavirus_OC43	AIL49514	https://www.ncbi.nlm.nih.gov/protein/AIL49514
AIL49510.1_spike_protein_Human_coronavirus_OC43	AIL49510	https://www.ncbi.nlm.nih.gov/protein/AIL49510
AIL49508.1_spike_protein_Human_coronavirus_OC43	AIL49508	https://www.ncbi.nlm.nih.gov/protein/AIL49508
AIV41993.1_spike_surface_glycoprotein_Human_coronavirus_OC43	AIV41993	https://www.ncbi.nlm.nih.gov/protein/AIV41993
AIL49546.1_spike_protein_Human_coronavirus_OC43	AIL49546	https://www.ncbi.nlm.nih.gov/protein/AIL49546
AIL49549.1_spike_protein_Human_coronavirus_OC43	AIL49549	https://www.ncbi.nlm.nih.gov/protein/AIL49549
AIL49551.1_spike_protein_Human_coronavirus_OC43	AIL49551	https://www.ncbi.nlm.nih.gov/protein/AIL49551
AIL49547.1_spike_protein_Human_coronavirus_OC43	AIL49547	https://www.ncbi.nlm.nih.gov/protein/AIL49547
AIL49517.1_spike_protein_Human_coronavirus_OC43	AIL49517	https://www.ncbi.nlm.nih.gov/protein/AIL49517
AIL49506.1_spike_protein_Human_coronavirus_OC43	AIL49506	https://www.ncbi.nlm.nih.gov/protein/AIL49506
AIL49504.1_spike_protein_Human_coronavirus_OC43	AIL49504	https://www.ncbi.nlm.nih.gov/protein/AIL49504
AIL49501.1_spike_protein_Human_coronavirus_OC43	AIL49501	https://www.ncbi.nlm.nih.gov/protein/AIL49501
QBP84704.1_spike_glycoprotein_Human_coronavirus_OC43	QBP84704	https://www.ncbi.nlm.nih.gov/protein/QBP84704
QBP84722.1_spike_glycoprotein_Human_coronavirus_OC43	QBP84722	https://www.ncbi.nlm.nih.gov/protein/QBP84722
QBP84749.1_spike_glycoprotein_Human_coronavirus_OC43	QBP84749	https://www.ncbi.nlm.nih.gov/protein/QBP84749
QBP84740.1_spike_glycoprotein_Human_coronavirus_OC43	QBP84740	https://www.ncbi.nlm.nih.gov/protein/QBP84740
AIX10762.1_Spike_glycoprotein_Human_coronavirus_OC43	AIX10762	https://www.ncbi.nlm.nih.gov/protein/AIX10762
AIX10763.1_Spike_glycoprotein_Human_coronavirus_OC43	AIX10763	https://www.ncbi.nlm.nih.gov/protein/AIX10763
AIV41879.1_spike_surface_glycoprotein_Human_coronavirus_OC43	AIV41879	https://www.ncbi.nlm.nih.gov/protein/AIV41879
AIL49512.1_spike_protein_Human_coronavirus_OC43	AIL49512	https://www.ncbi.nlm.nih.gov/protein/AIL49512
AQN78680.1_spike_glycoprotein_Human_coronavirus_OC43	AQN78680	https://www.ncbi.nlm.nih.gov/protein/AQN78680
AQN78736.1_spike_glycoprotein_Human_coronavirus_OC43	AQN78736	https://www.ncbi.nlm.nih.gov/protein/AQN78736
AQN78760.1_spike_glycoprotein_Human_coronavirus_OC43	AQN78760	https://www.ncbi.nlm.nih.gov/protein/AQN78760
AQN78728.1_spike_glycoprotein_Human_coronavirus_OC43	AQN78728	https://www.ncbi.nlm.nih.gov/protein/AQN78728
AQN78712.1_spike_glycoprotein_Human_coronavirus_OC43	AQN78712	https://www.ncbi.nlm.nih.gov/protein/AQN78712
AQN78696.1_spike_glycoprotein_Human_coronavirus_OC43	AQN78696	https://www.ncbi.nlm.nih.gov/protein/AQN78696
AQN78688.1_spike_glycoprotein_Human_coronavirus_OC43	AQN78688	https://www.ncbi.nlm.nih.gov/protein/AQN78688
AQN78664.1_spike_glycoprotein_Human_coronavirus_OC43	AQN78664	https://www.ncbi.nlm.nih.gov/protein/AQN78664
AQN78744.1_spike_glycoprotein_Human_coronavirus_OC43	AQN78744	https://www.ncbi.nlm.nih.gov/protein/AQN78744
AIV41843.1_spike_surface_glycoprotein_Human_coronavirus_OC43	AIV41843	https://www.ncbi.nlm.nih.gov/protein/AIV41843
AIL49521.1_spike_protein_Human_coronavirus_OC43	AIL49521	https://www.ncbi.nlm.nih.gov/protein/AIL49521
AIX10759.1_Spike_glycoprotein_Human_coronavirus_OC43	AIX10759	https://www.ncbi.nlm.nih.gov/protein/AIX10759
AOL02453.1_spike_glycoprotein_Human_coronavirus_OC43	AOL02453	https://www.ncbi.nlm.nih.gov/protein/AOL02453
AIV41855.1_spike_surface_glycoprotein_Human_coronavirus_OC43	AIV41855	https://www.ncbi.nlm.nih.gov/protein/AIV41855
AIL49497.1_spike_protein_Human_coronavirus_OC43	AIL49497	https://www.ncbi.nlm.nih.gov/protein/AIL49497
AIV41861.1_spike_surface_glycoprotein_Human_coronavirus_OC43	AIV41861	https://www.ncbi.nlm.nih.gov/protein/AIV41861
AIL49498.1_spike_protein_Human_coronavirus_OC43	AIL49498	https://www.ncbi.nlm.nih.gov/protein/AIL49498
AEN19358.1_spike_glycoprotein_Human_coronavirus_OC43	AEN19358	https://www.ncbi.nlm.nih.gov/protein/AEN19358
AEN19366.1_spike_glycoprotein_Human_coronavirus_OC43	AEN19366	https://www.ncbi.nlm.nih.gov/protein/AEN19366
AAX84795.1_spike_glycoprotein_Human_coronavirus_OC43	AAX84795	https://www.ncbi.nlm.nih.gov/protein/AAX84795
AAX84792.1_spike_glycoprotein_Human_coronavirus_OC43	AAX84792	https://www.ncbi.nlm.nih.gov/protein/AAX84792
AIX10754.1_Spike_glycoprotein_Human_coronavirus_OC43	AIX10754	https://www.ncbi.nlm.nih.gov/protein/AIX10754
AAX85678.1_S_glycoprotein_Human_coronavirus_OC43	AAX85678	https://www.ncbi.nlm.nih.gov/protein/AAX85678
AIV41891.1_spike_surface_glycoprotein_Human_coronavirus_OC43	AIV41891	https://www.ncbi.nlm.nih.gov/protein/AIV41891
AIL49496.1_spike_protein_Human_coronavirus_OC43	AIL49496	https://www.ncbi.nlm.nih.gov/protein/AIL49496
AIV41909.1_spike_surface_glycoprotein_Human_coronavirus_OC43	AIV41909	https://www.ncbi.nlm.nih.gov/protein/AIV41909
AIL49529.1_spike_protein_Human_coronavirus_OC43	AIL49529	https://www.ncbi.nlm.nih.gov/protein/AIL49529
AIL49500.1_spike_protein_Human_coronavirus_OC43	AIL49500	https://www.ncbi.nlm.nih.gov/protein/AIL49500
AIV41957.1_spike_surface_glycoprotein_Human_coronavirus_OC43	AIV41957	https://www.ncbi.nlm.nih.gov/protein/AIV41957
AIL49538.1_spike_protein_Human_coronavirus_OC43	AIL49538	https://www.ncbi.nlm.nih.gov/protein/AIL49538
AIL49542.1_spike_protein_Human_coronavirus_OC43	AIL49542	https://www.ncbi.nlm.nih.gov/protein/AIL49542
AIV41963.1_spike_surface_glycoprotein_Human_coronavirus_OC43	AIV41963	https://www.ncbi.nlm.nih.gov/protein/AIV41963
AIL49539.1_spike_protein_Human_coronavirus_OC43	AIL49539	https://www.ncbi.nlm.nih.gov/protein/AIL49539
ARE30017.1_spike_protein_Human_coronavirus_OC43	ARE30017	https://www.ncbi.nlm.nih.gov/protein/ARE30017
ARB07433.1_spike_surface_glycoprotein_Human_coronavirus_OC43	ARB07433	https://www.ncbi.nlm.nih.gov/protein/ARB07433
ARE30008.1_spike_protein_Human_coronavirus_OC43	ARE30008	https://www.ncbi.nlm.nih.gov/protein/ARE30008
ARE29999.1_spike_protein_Human_coronavirus_OC43	ARE29999	https://www.ncbi.nlm.nih.gov/protein/ARE29999
ARE29990.1_spike_protein_Human_coronavirus_OC43	ARE29990	https://www.ncbi.nlm.nih.gov/protein/ARE29990
ARB07420.1_spike_surface_glycoprotein_Human_coronavirus_OC43	ARB07420	https://www.ncbi.nlm.nih.gov/protein/ARB07420
ARB07414.1_spike_surface_glycoprotein_Human_coronavirus_OC43	ARB07414	https://www.ncbi.nlm.nih.gov/protein/ARB07414
AIL49523.1_spike_protein_Human_coronavirus_OC43	AIL49523	https://www.ncbi.nlm.nih.gov/protein/AIL49523
AIV41999.1_spike_surface_glycoprotein_Human_coronavirus_OC43	AIV41999	https://www.ncbi.nlm.nih.gov/protein/AIV41999
AIL49548.1_spike_protein_Human_coronavirus_OC43	AIL49548	https://www.ncbi.nlm.nih.gov/protein/AIL49548
AIL49525.1_spike_protein_Human_coronavirus_OC43	AIL49525	https://www.ncbi.nlm.nih.gov/protein/AIL49525
AIL49543.1_spike_protein_Human_coronavirus_OC43	AIL49543	https://www.ncbi.nlm.nih.gov/protein/AIL49543
AIV41903.1_spike_surface_glycoprotein_Human_coronavirus_OC43	AIV41903	https://www.ncbi.nlm.nih.gov/protein/AIV41903
AIL49528.1_spike_protein_Human_coronavirus_OC43	AIL49528	https://www.ncbi.nlm.nih.gov/protein/AIL49528
AIV41921.1_spike_surface_glycoprotein_Human_coronavirus_OC43	AIV41921	https://www.ncbi.nlm.nih.gov/protein/AIV41921
AIL49531.1_spike_protein_Human_coronavirus_OC43	AIL49531	https://www.ncbi.nlm.nih.gov/protein/AIL49531
AIV41945.1_spike_surface_glycoprotein_Human_coronavirus_OC43	AIV41945	https://www.ncbi.nlm.nih.gov/protein/AIV41945
AIL49536.1_spike_protein_Human_coronavirus_OC43	AIL49536	https://www.ncbi.nlm.nih.gov/protein/AIL49536
AIV41951.1_spike_surface_glycoprotein_Human_coronavirus_OC43	AIV41951	https://www.ncbi.nlm.nih.gov/protein/AIV41951
AIV41915.1_spike_surface_glycoprotein_Human_coronavirus_OC43	AIV41915	https://www.ncbi.nlm.nih.gov/protein/AIV41915
AIV41813.1_spike_surface_glycoprotein_Human_coronavirus_OC43	AIV41813	https://www.ncbi.nlm.nih.gov/protein/AIV41813
AIL49537.1_spike_protein_Human_coronavirus_OC43	AIL49537	https://www.ncbi.nlm.nih.gov/protein/AIL49537
AIL49530.1_spike_protein_Human_coronavirus_OC43	AIL49530	https://www.ncbi.nlm.nih.gov/protein/AIL49530
AIL49526.1_spike_protein_Human_coronavirus_OC43	AIL49526	https://www.ncbi.nlm.nih.gov/protein/AIL49526
AIV41987.1_spike_surface_glycoprotein_Human_coronavirus_OC43	AIV41987	https://www.ncbi.nlm.nih.gov/protein/AIV41987
AIL49544.1_spike_protein_Human_coronavirus_OC43	AIL49544	https://www.ncbi.nlm.nih.gov/protein/AIL49544
AIV41981.1_spike_surface_glycoprotein_Human_coronavirus_OC43	AIV41981	https://www.ncbi.nlm.nih.gov/protein/AIV41981
AIV41975.1_spike_surface_glycoprotein_Human_coronavirus_OC43	AIV41975	https://www.ncbi.nlm.nih.gov/protein/AIV41975
AIV41939.1_spike_surface_glycoprotein_Human_coronavirus_OC43	AIV41939	https://www.ncbi.nlm.nih.gov/protein/AIV41939
AIV41933.1_spike_surface_glycoprotein_Human_coronavirus_OC43	AIV41933	https://www.ncbi.nlm.nih.gov/protein/AIV41933
AIV41927.1_spike_surface_glycoprotein_Human_coronavirus_OC43	AIV41927	https://www.ncbi.nlm.nih.gov/protein/AIV41927
AIV41867.1_spike_surface_glycoprotein_Human_coronavirus_OC43	AIV41867	https://www.ncbi.nlm.nih.gov/protein/AIV41867
AIV41825.1_spike_surface_glycoprotein_Human_coronavirus_OC43	AIV41825	https://www.ncbi.nlm.nih.gov/protein/AIV41825
AIV41801.1_spike_surface_glycoprotein_Human_coronavirus_OC43	AIV41801	https://www.ncbi.nlm.nih.gov/protein/AIV41801
AIV41807.1_spike_surface_glycoprotein_Human_coronavirus_OC43	AIV41807	https://www.ncbi.nlm.nih.gov/protein/AIV41807
AIL49541.1_spike_protein_Human_coronavirus_OC43	AIL49541	https://www.ncbi.nlm.nih.gov/protein/AIL49541
AIL49540.1_spike_protein_Human_coronavirus_OC43	AIL49540	https://www.ncbi.nlm.nih.gov/protein/AIL49540
AIL49535.1_spike_protein_Human_coronavirus_OC43	AIL49535	https://www.ncbi.nlm.nih.gov/protein/AIL49535
AIL49534.1_spike_protein_Human_coronavirus_OC43	AIL49534	https://www.ncbi.nlm.nih.gov/protein/AIL49534
AIL49533.1_spike_protein_Human_coronavirus_OC43	AIL49533	https://www.ncbi.nlm.nih.gov/protein/AIL49533
AIL49532.1_spike_protein_Human_coronavirus_OC43	AIL49532	https://www.ncbi.nlm.nih.gov/protein/AIL49532
AIL49527.1_spike_protein_Human_coronavirus_OC43	AIL49527	https://www.ncbi.nlm.nih.gov/protein/AIL49527
AIL49524.1_spike_protein_Human_coronavirus_OC43	AIL49524	https://www.ncbi.nlm.nih.gov/protein/AIL49524
AIL49522.1_spike_protein_Human_coronavirus_OC43	AIL49522	https://www.ncbi.nlm.nih.gov/protein/AIL49522
AIL49499.1_spike_protein_Human_coronavirus_OC43	AIL49499	https://www.ncbi.nlm.nih.gov/protein/AIL49499
AWW13575.1_spike_protein_Human_coronavirus_OC43	AWW13575	https://www.ncbi.nlm.nih.gov/protein/AWW13575
AWW13551.1_spike_protein_Human_coronavirus_OC43	AWW13551	https://www.ncbi.nlm.nih.gov/protein/AWW13551
AWW13543.1_spike_protein_Human_coronavirus_OC43	AWW13543	https://www.ncbi.nlm.nih.gov/protein/AWW13543
AWW13535.1_spike_protein_Human_coronavirus_OC43	AWW13535	https://www.ncbi.nlm.nih.gov/protein/AWW13535
AWW13519.1_spike_glycoprotein_Human_coronavirus_OC43	AWW13519	https://www.ncbi.nlm.nih.gov/protein/AWW13519
AWW13511.1_spike_glycoprotein_Human_coronavirus_OC43	AWW13511	https://www.ncbi.nlm.nih.gov/protein/AWW13511
QEG03814.1_spike_protein_Human_coronavirus_OC43	QEG03814	https://www.ncbi.nlm.nih.gov/protein/QEG03814
QEG03794.1_spike_protein_Human_coronavirus_OC43	QEG03794	https://www.ncbi.nlm.nih.gov/protein/QEG03794
QEG03757.1_spike_protein_Human_coronavirus_OC43	QEG03757	https://www.ncbi.nlm.nih.gov/protein/QEG03757
QEG03740.1_spike_protein_Human_coronavirus_OC43	QEG03740	https://www.ncbi.nlm.nih.gov/protein/QEG03740
QEG03767.1_spike_protein_Human_coronavirus_OC43	QEG03767	https://www.ncbi.nlm.nih.gov/protein/QEG03767
AIV41873.1_spike_surface_glycoprotein_Human_coronavirus_OC43	AIV41873	https://www.ncbi.nlm.nih.gov/protein/AIV41873
AIL49511.1_spike_protein_Human_coronavirus_OC43	AIL49511	https://www.ncbi.nlm.nih.gov/protein/AIL49511
ATN39872.1_spike_protein_Human_coronavirus_OC43	ATN39872	https://www.ncbi.nlm.nih.gov/protein/ATN39872
BBA20979.1_spike_protein_Human_coronavirus_OC43	BBA20979	https://www.ncbi.nlm.nih.gov/protein/BBA20979
BBA20973.1_spike_protein_Human_coronavirus_OC43	BBA20973	https://www.ncbi.nlm.nih.gov/protein/BBA20973
AVR40342.1_spike_protein_Human_coronavirus_OC43	AVR40342	https://www.ncbi.nlm.nih.gov/protein/AVR40342
ANZ78836.1_spike_protein_Human_coronavirus_OC43	ANZ78836	https://www.ncbi.nlm.nih.gov/protein/ANZ78836
ANZ78840.1_spike_protein_Human_coronavirus_OC43	ANZ78840	https://www.ncbi.nlm.nih.gov/protein/ANZ78840
ANZ78839.1_spike_protein_Human_coronavirus_OC43	ANZ78839	https://www.ncbi.nlm.nih.gov/protein/ANZ78839
AQN78768.1_spike_glycoprotein_Human_coronavirus_OC43	AQN78768	https://www.ncbi.nlm.nih.gov/protein/AQN78768
ARK08635.1_spike_protein_Human_coronavirus_OC43	ARK08635	https://www.ncbi.nlm.nih.gov/protein/ARK08635
BBA20976.1_spike_protein_Human_coronavirus_OC43	BBA20976	https://www.ncbi.nlm.nih.gov/protein/BBA20976
ANZ78838.1_spike_protein_Human_coronavirus_OC43	ANZ78838	https://www.ncbi.nlm.nih.gov/protein/ANZ78838
QBP84731.1_spike_glycoprotein_Human_coronavirus_OC43	QBP84731	https://www.ncbi.nlm.nih.gov/protein/QBP84731
AQN78672.1_spike_glycoprotein_Human_coronavirus_OC43	AQN78672	https://www.ncbi.nlm.nih.gov/protein/AQN78672
AQN78776.1_spike_glycoprotein_Human_coronavirus_OC43	AQN78776	https://www.ncbi.nlm.nih.gov/protein/AQN78776
AQN78656.1_spike_glycoprotein_Human_coronavirus_OC43	AQN78656	https://www.ncbi.nlm.nih.gov/protein/AQN78656
AQN78752.1_spike_glycoprotein_Human_coronavirus_OC43	AQN78752	https://www.ncbi.nlm.nih.gov/protein/AQN78752
AQN78720.1_spike_glycoprotein_Human_coronavirus_OC43	AQN78720	https://www.ncbi.nlm.nih.gov/protein/AQN78720
AQN78704.1_spike_glycoprotein_Human_coronavirus_OC43	AQN78704	https://www.ncbi.nlm.nih.gov/protein/AQN78704
AIV41885.1_spike_surface_glycoprotein_Human_coronavirus_OC43	AIV41885	https://www.ncbi.nlm.nih.gov/protein/AIV41885
AIL49513.1_spike_protein_Human_coronavirus_OC43	AIL49513	https://www.ncbi.nlm.nih.gov/protein/AIL49513
APU51936.1_S_Human_coronavirus_OC43	APU51936	https://www.ncbi.nlm.nih.gov/protein/APU51936
ARA15421.1_S_protein_Human_coronavirus_OC43	ARA15421	https://www.ncbi.nlm.nih.gov/protein/ARA15421
ARK08651.1_spike_protein_Human_coronavirus_OC43	ARK08651	https://www.ncbi.nlm.nih.gov/protein/ARK08651
ARK08661.1_spike_protein_Human_coronavirus_OC43	ARK08661	https://www.ncbi.nlm.nih.gov/protein/ARK08661
ARK08679.1_spike_protein_Human_coronavirus_OC43	ARK08679	https://www.ncbi.nlm.nih.gov/protein/ARK08679
AXX83381.1_spike_surface_glycoprotein_Human_coronavirus_OC43	AXX83381	https://www.ncbi.nlm.nih.gov/protein/AXX83381
ARU07610.1_spike_protein_Human_coronavirus_OC43	ARU07610	https://www.ncbi.nlm.nih.gov/protein/ARU07610
ARU07587.1_spike_protein_Human_coronavirus_OC43	ARU07587	https://www.ncbi.nlm.nih.gov/protein/ARU07587
ARU07568.1_spike_protein_Human_coronavirus_OC43	ARU07568	https://www.ncbi.nlm.nih.gov/protein/ARU07568
AZP73840.1_spike_protein_Human_coronavirus_OC43	AZP73840	https://www.ncbi.nlm.nih.gov/protein/AZP73840
APU51926.1_S_Human_coronavirus_OC43	APU51926	https://www.ncbi.nlm.nih.gov/protein/APU51926
APU51916.1_S_Human_coronavirus_OC43	APU51916	https://www.ncbi.nlm.nih.gov/protein/APU51916
AVR40344.1_spike_protein_Human_coronavirus_OC43	AVR40344	https://www.ncbi.nlm.nih.gov/protein/AVR40344
QBP84713.1_spike_glycoprotein_Human_coronavirus_OC43	QBP84713	https://www.ncbi.nlm.nih.gov/protein/QBP84713
AWW13566.1_spike_protein_Human_coronavirus_OC43	AWW13566	https://www.ncbi.nlm.nih.gov/protein/AWW13566
ANZ78837.1_spike_protein_Human_coronavirus_OC43	ANZ78837	https://www.ncbi.nlm.nih.gov/protein/ANZ78837
AXX83303.1_spike_surface_glycoprotein_Human_coronavirus_OC43	AXX83303	https://www.ncbi.nlm.nih.gov/protein/AXX83303
AXX83321.1_spike_surface_glycoprotein_Human_coronavirus_OC43	AXX83321	https://www.ncbi.nlm.nih.gov/protein/AXX83321
AXX83339.1_spike_surface_glycoprotein_Human_coronavirus_OC43	AXX83339	https://www.ncbi.nlm.nih.gov/protein/AXX83339
AXX83375.1_spike_surface_glycoprotein_Human_coronavirus_OC43	AXX83375	https://www.ncbi.nlm.nih.gov/protein/AXX83375
AXX83345.1_spike_surface_glycoprotein_Human_coronavirus_OC43	AXX83345	https://www.ncbi.nlm.nih.gov/protein/AXX83345
ANZ78835.1_spike_protein_Human_coronavirus_OC43	ANZ78835	https://www.ncbi.nlm.nih.gov/protein/ANZ78835
ANZ78844.1_spike_protein_Human_coronavirus_OC43	ANZ78844	https://www.ncbi.nlm.nih.gov/protein/ANZ78844
ANZ78849.1_spike_protein_Human_coronavirus_OC43	ANZ78849	https://www.ncbi.nlm.nih.gov/protein/ANZ78849
AXX83315.1_spike_surface_glycoprotein_Human_coronavirus_OC43	AXX83315	https://www.ncbi.nlm.nih.gov/protein/AXX83315
ANZ78846.1_spike_protein_Human_coronavirus_OC43	ANZ78846	https://www.ncbi.nlm.nih.gov/protein/ANZ78846
ANZ78845.1_spike_protein_Human_coronavirus_OC43	ANZ78845	https://www.ncbi.nlm.nih.gov/protein/ANZ78845
AXX83333.1_spike_surface_glycoprotein_Human_coronavirus_OC43	AXX83333	https://www.ncbi.nlm.nih.gov/protein/AXX83333
ANZ78848.1_spike_protein_Human_coronavirus_OC43	ANZ78848	https://www.ncbi.nlm.nih.gov/protein/ANZ78848
ANZ78834.1_spike_protein_Human_coronavirus_OC43	ANZ78834	https://www.ncbi.nlm.nih.gov/protein/ANZ78834
Envelope OC43	Envelope	Envelope
AMK59679.1_E_protein_Human_coronavirus_OC43	AMK59679	https://www.ncbi.nlm.nih.gov/protein/AMK59679
AGT51453.1_envelope_small_membrane_protein_Human_coronavirus_OC43	AGT51453	https://www.ncbi.nlm.nih.gov/protein/AGT51453
AGT51533.1_envelope_small_membrane_protein_Human_coronavirus_OC43	AGT51533	https://www.ncbi.nlm.nih.gov/protein/AGT51533
ATP16769.1_envelope_protein_Human_coronavirus_OC43	ATP16769	https://www.ncbi.nlm.nih.gov/protein/ATP16769
ATP16759.1_envelope_protein_Human_coronavirus_OC43	ATP16759	https://www.ncbi.nlm.nih.gov/protein/ATP16759
AJC98137.1_envelope_protein_Human_coronavirus_OC43	AJC98137	https://www.ncbi.nlm.nih.gov/protein/AJC98137
AJC98129.1_envelope_protein_Human_coronavirus_OC43	AJC98129	https://www.ncbi.nlm.nih.gov/protein/AJC98129
ARK08672.1_envelope_protein_Human_coronavirus_OC43	ARK08672	https://www.ncbi.nlm.nih.gov/protein/ARK08672
AVQ05266.1_envelope_protein_Human_coronavirus_OC43	AVQ05266	https://www.ncbi.nlm.nih.gov/protein/AVQ05266
AGT51732.1_envelope_small_membrane_protein_Human_coronavirus_OC43	AGT51732	https://www.ncbi.nlm.nih.gov/protein/AGT51732
AGT51612.1_envelope_small_membrane_protein_Human_coronavirus_OC43	AGT51612	https://www.ncbi.nlm.nih.gov/protein/AGT51612
AGT51592.1_envelope_small_membrane_protein_Human_coronavirus_OC43	AGT51592	https://www.ncbi.nlm.nih.gov/protein/AGT51592
AGT51563.1_envelope_small_membrane_protein_Human_coronavirus_OC43	AGT51563	https://www.ncbi.nlm.nih.gov/protein/AGT51563
AGT51433.1_envelope_small_membrane_protein_Human_coronavirus_OC43	AGT51433	https://www.ncbi.nlm.nih.gov/protein/AGT51433
AGT51404.1_envelope_small_membrane_protein_Human_coronavirus_OC43	AGT51404	https://www.ncbi.nlm.nih.gov/protein/AGT51404
QBP84761.1_envelope_small_membrane_protein_Human_coronavirus_OC43	QBP84761	https://www.ncbi.nlm.nih.gov/protein/QBP84761
AOL02455.1_envelope_small_membrane_protein_Human_coronavirus_OC43	AOL02455	https://www.ncbi.nlm.nih.gov/protein/AOL02455
QEG03816.1_envelope_protein_Human_coronavirus_OC43	QEG03816	https://www.ncbi.nlm.nih.gov/protein/QEG03816
YP_009555243.1_envelope_protein_Human_coronavirus_OC43	YP_009555243	https://www.ncbi.nlm.nih.gov/protein/YP_009555243
AAT84364.1_envelope_protein_Human_coronavirus_OC43	AAT84364	https://www.ncbi.nlm.nih.gov/protein/AAT84364
AAT84356.1_envelope_protein_Human_coronavirus_OC43	AAT84356	https://www.ncbi.nlm.nih.gov/protein/AAT84356
AGT51772.1_envelope_small_membrane_protein_Human_coronavirus_OC43	AGT51772	https://www.ncbi.nlm.nih.gov/protein/AGT51772
AGT51762.1_envelope_small_membrane_protein_Human_coronavirus_OC43	AGT51762	https://www.ncbi.nlm.nih.gov/protein/AGT51762
AGT51752.1_envelope_small_membrane_protein_Human_coronavirus_OC43	AGT51752	https://www.ncbi.nlm.nih.gov/protein/AGT51752
AGT51722.1_envelope_small_membrane_protein_Human_coronavirus_OC43	AGT51722	https://www.ncbi.nlm.nih.gov/protein/AGT51722
AGT51702.1_envelope_small_membrane_protein_Human_coronavirus_OC43	AGT51702	https://www.ncbi.nlm.nih.gov/protein/AGT51702
AGT51692.1_envelope_small_membrane_protein_Human_coronavirus_OC43	AGT51692	https://www.ncbi.nlm.nih.gov/protein/AGT51692
AGT51632.1_envelope_small_membrane_protein_Human_coronavirus_OC43	AGT51632	https://www.ncbi.nlm.nih.gov/protein/AGT51632
AGT51602.1_envelope_small_membrane_protein_Human_coronavirus_OC43	AGT51602	https://www.ncbi.nlm.nih.gov/protein/AGT51602
AGT51572.1_envelope_small_membrane_protein_Human_coronavirus_OC43	AGT51572	https://www.ncbi.nlm.nih.gov/protein/AGT51572
AGT51523.1_envelope_small_membrane_protein_Human_coronavirus_OC43	AGT51523	https://www.ncbi.nlm.nih.gov/protein/AGT51523
AGT51483.1_envelope_small_membrane_protein_Human_coronavirus_OC43	AGT51483	https://www.ncbi.nlm.nih.gov/protein/AGT51483
AAR01017.1_NS3_protein_Human_coronavirus_OC43	AAR01017	https://www.ncbi.nlm.nih.gov/protein/AAR01017
AAA02570.1_9.5_kDa_nonstructural_protein_Human_coronavirus_OC43	AAA02570.1_9	https://www.ncbi.nlm.nih.gov/protein/AAA02570.1_9
AGT51782.1_envelope_small_membrane_protein_Human_coronavirus_OC43	AGT51782	https://www.ncbi.nlm.nih.gov/protein/AGT51782
AGT51742.1_envelope_small_membrane_protein_Human_coronavirus_OC43	AGT51742	https://www.ncbi.nlm.nih.gov/protein/AGT51742
AGT51712.1_envelope_small_membrane_protein_Human_coronavirus_OC43	AGT51712	https://www.ncbi.nlm.nih.gov/protein/AGT51712
AGT51682.1_envelope_small_membrane_protein_Human_coronavirus_OC43	AGT51682	https://www.ncbi.nlm.nih.gov/protein/AGT51682
AGT51672.1_envelope_small_membrane_protein_Human_coronavirus_OC43	AGT51672	https://www.ncbi.nlm.nih.gov/protein/AGT51672
AGT51662.1_envelope_small_membrane_protein_Human_coronavirus_OC43	AGT51662	https://www.ncbi.nlm.nih.gov/protein/AGT51662
AGT51642.1_envelope_small_membrane_protein_Human_coronavirus_OC43	AGT51642	https://www.ncbi.nlm.nih.gov/protein/AGT51642
AGT51582.1_envelope_small_membrane_protein_Human_coronavirus_OC43	AGT51582	https://www.ncbi.nlm.nih.gov/protein/AGT51582
AGT51553.1_envelope_small_membrane_protein_Human_coronavirus_OC43	AGT51553	https://www.ncbi.nlm.nih.gov/protein/AGT51553
AGT51543.1_envelope_small_membrane_protein_Human_coronavirus_OC43	AGT51543	https://www.ncbi.nlm.nih.gov/protein/AGT51543
AGT51473.1_envelope_small_membrane_protein_Human_coronavirus_OC43	AGT51473	https://www.ncbi.nlm.nih.gov/protein/AGT51473
AGT51463.1_envelope_small_membrane_protein_Human_coronavirus_OC43	AGT51463	https://www.ncbi.nlm.nih.gov/protein/AGT51463
AGT51424.1_envelope_small_membrane_protein_Human_coronavirus_OC43	AGT51424	https://www.ncbi.nlm.nih.gov/protein/AGT51424
AGT51414.1_envelope_small_membrane_protein_Human_coronavirus_OC43	AGT51414	https://www.ncbi.nlm.nih.gov/protein/AGT51414
QEG03769.1_envelope_protein_Human_coronavirus_OC43	QEG03769	https://www.ncbi.nlm.nih.gov/protein/QEG03769
AGT51443.1_envelope_small_membrane_protein_Human_coronavirus_OC43	AGT51443	https://www.ncbi.nlm.nih.gov/protein/AGT51443
QBP84751.1_envelope_small_membrane_protein_Human_coronavirus_OC43	QBP84751	https://www.ncbi.nlm.nih.gov/protein/QBP84751
QBP84742.1_envelope_small_membrane_protein_Human_coronavirus_OC43	QBP84742	https://www.ncbi.nlm.nih.gov/protein/QBP84742
QBP84724.1_envelope_small_membrane_protein_Human_coronavirus_OC43	QBP84724	https://www.ncbi.nlm.nih.gov/protein/QBP84724
QBP84706.1_envelope_small_membrane_protein_Human_coronavirus_OC43	QBP84706	https://www.ncbi.nlm.nih.gov/protein/QBP84706
AWW13577.1_envelope_protein_Human_coronavirus_OC43	AWW13577	https://www.ncbi.nlm.nih.gov/protein/AWW13577
AWW13568.1_envelope_protein_Human_coronavirus_OC43	AWW13568	https://www.ncbi.nlm.nih.gov/protein/AWW13568
AWW13561.1_envelope_protein_Human_coronavirus_OC43	AWW13561	https://www.ncbi.nlm.nih.gov/protein/AWW13561
AWW13553.1_envelope_protein_Human_coronavirus_OC43	AWW13553	https://www.ncbi.nlm.nih.gov/protein/AWW13553
AWW13545.1_envelope_protein_Human_coronavirus_OC43	AWW13545	https://www.ncbi.nlm.nih.gov/protein/AWW13545
AWW13537.1_envelope_protein_Human_coronavirus_OC43	AWW13537	https://www.ncbi.nlm.nih.gov/protein/AWW13537
AWW13529.1_envelope_protein_Human_coronavirus_OC43	AWW13529	https://www.ncbi.nlm.nih.gov/protein/AWW13529
AWW13521.1_envelope_protein_Human_coronavirus_OC43	AWW13521	https://www.ncbi.nlm.nih.gov/protein/AWW13521
AWW13513.1_envelope_protein_Human_coronavirus_OC43	AWW13513	https://www.ncbi.nlm.nih.gov/protein/AWW13513
AQN78778.1_envelope_protein_Human_coronavirus_OC43	AQN78778	https://www.ncbi.nlm.nih.gov/protein/AQN78778
AQN78770.1_envelope_protein_Human_coronavirus_OC43	AQN78770	https://www.ncbi.nlm.nih.gov/protein/AQN78770
AQN78762.1_envelope_protein_Human_coronavirus_OC43	AQN78762	https://www.ncbi.nlm.nih.gov/protein/AQN78762
AQN78754.1_envelope_protein_Human_coronavirus_OC43	AQN78754	https://www.ncbi.nlm.nih.gov/protein/AQN78754
AQN78746.1_envelope_protein_Human_coronavirus_OC43	AQN78746	https://www.ncbi.nlm.nih.gov/protein/AQN78746
AQN78738.1_envelope_protein_Human_coronavirus_OC43	AQN78738	https://www.ncbi.nlm.nih.gov/protein/AQN78738
AQN78730.1_envelope_protein_Human_coronavirus_OC43	AQN78730	https://www.ncbi.nlm.nih.gov/protein/AQN78730
AQN78722.1_envelope_protein_Human_coronavirus_OC43	AQN78722	https://www.ncbi.nlm.nih.gov/protein/AQN78722
AQN78714.1_envelope_protein_Human_coronavirus_OC43	AQN78714	https://www.ncbi.nlm.nih.gov/protein/AQN78714
AQN78706.1_envelope_protein_Human_coronavirus_OC43	AQN78706	https://www.ncbi.nlm.nih.gov/protein/AQN78706
AQN78698.1_envelope_protein_Human_coronavirus_OC43	AQN78698	https://www.ncbi.nlm.nih.gov/protein/AQN78698
AQN78690.1_envelope_protein_Human_coronavirus_OC43	AQN78690	https://www.ncbi.nlm.nih.gov/protein/AQN78690
AQN78682.1_envelope_protein_Human_coronavirus_OC43	AQN78682	https://www.ncbi.nlm.nih.gov/protein/AQN78682
AQN78674.1_envelope_protein_Human_coronavirus_OC43	AQN78674	https://www.ncbi.nlm.nih.gov/protein/AQN78674
AQN78666.1_envelope_protein_Human_coronavirus_OC43	AQN78666	https://www.ncbi.nlm.nih.gov/protein/AQN78666
AQN78658.1_envelope_protein_Human_coronavirus_OC43	AQN78658	https://www.ncbi.nlm.nih.gov/protein/AQN78658
AEN19368.1_envelope_protein_Human_coronavirus_OC43	AEN19368	https://www.ncbi.nlm.nih.gov/protein/AEN19368
AEN19360.1_envelope_protein_Human_coronavirus_OC43	AEN19360	https://www.ncbi.nlm.nih.gov/protein/AEN19360
ARU07612.1_envelope_protein_Human_coronavirus_OC43	ARU07612	https://www.ncbi.nlm.nih.gov/protein/ARU07612
ARU07589.1_envelope_protein_Human_coronavirus_OC43	ARU07589	https://www.ncbi.nlm.nih.gov/protein/ARU07589
ARU07570.1_envelope_protein_Human_coronavirus_OC43	ARU07570	https://www.ncbi.nlm.nih.gov/protein/ARU07570
ARK08681.1_envelope_protein_Human_coronavirus_OC43	ARK08681	https://www.ncbi.nlm.nih.gov/protein/ARK08681
ARK08663.1_envelope_protein_Human_coronavirus_OC43	ARK08663	https://www.ncbi.nlm.nih.gov/protein/ARK08663
ARK08653.1_envelope_protein_Human_coronavirus_OC43	ARK08653	https://www.ncbi.nlm.nih.gov/protein/ARK08653
ARK08637.1_envelope_protein_Human_coronavirus_OC43	ARK08637	https://www.ncbi.nlm.nih.gov/protein/ARK08637
AZP73842.1_envelope_protein_Human_coronavirus_OC43	AZP73842	https://www.ncbi.nlm.nih.gov/protein/AZP73842
BBA20980.1_envelope_protein_Human_coronavirus_OC43	BBA20980	https://www.ncbi.nlm.nih.gov/protein/BBA20980
BBA20977.1_envelope_protein_Human_coronavirus_OC43	BBA20977	https://www.ncbi.nlm.nih.gov/protein/BBA20977
BBA20974.1_envelope_protein_Human_coronavirus_OC43	BBA20974	https://www.ncbi.nlm.nih.gov/protein/BBA20974
ATN39881.1_envelope_protein_Human_coronavirus_OC43	ATN39881	https://www.ncbi.nlm.nih.gov/protein/ATN39881
ATN39866.1_envelope_protein_Human_coronavirus_OC43	ATN39866	https://www.ncbi.nlm.nih.gov/protein/ATN39866
ATN39874.1_envelope_protein_Human_coronavirus_OC43	ATN39874	https://www.ncbi.nlm.nih.gov/protein/ATN39874
ARE30024.1_envelope_protein_Human_coronavirus_OC43	ARE30024	https://www.ncbi.nlm.nih.gov/protein/ARE30024
ARE30015.1_envelope_protein_Human_coronavirus_OC43	ARE30015	https://www.ncbi.nlm.nih.gov/protein/ARE30015
ARE30006.1_envelope_protein_Human_coronavirus_OC43	ARE30006	https://www.ncbi.nlm.nih.gov/protein/ARE30006
ARE29997.1_envelope_protein_Human_coronavirus_OC43	ARE29997	https://www.ncbi.nlm.nih.gov/protein/ARE29997
QEG03808.1_envelope_protein_Human_coronavirus_OC43	QEG03808	https://www.ncbi.nlm.nih.gov/protein/QEG03808
QEG03796.1_envelope_protein_Human_coronavirus_OC43	QEG03796	https://www.ncbi.nlm.nih.gov/protein/QEG03796
QEG03759.1_envelope_protein_Human_coronavirus_OC43	QEG03759	https://www.ncbi.nlm.nih.gov/protein/QEG03759
QEG03742.1_envelope_protein_Human_coronavirus_OC43	QEG03742	https://www.ncbi.nlm.nih.gov/protein/QEG03742
AGT51802.1_envelope_small_membrane_protein_Human_coronavirus_OC43	AGT51802	https://www.ncbi.nlm.nih.gov/protein/AGT51802
AGT51792.1_envelope_small_membrane_protein_Human_coronavirus_OC43	AGT51792	https://www.ncbi.nlm.nih.gov/protein/AGT51792
AGT51652.1_envelope_small_membrane_protein_Human_coronavirus_OC43	AGT51652	https://www.ncbi.nlm.nih.gov/protein/AGT51652
AGT51503.1_envelope_small_membrane_protein_Human_coronavirus_OC43	AGT51503	https://www.ncbi.nlm.nih.gov/protein/AGT51503
AIX09809.1_envelope_small_membrane_protein_Human_coronavirus_OC43	AIX09809	https://www.ncbi.nlm.nih.gov/protein/AIX09809
AIX09801.1_envelope_small_membrane_protein_Human_coronavirus_OC43	AIX09801	https://www.ncbi.nlm.nih.gov/protein/AIX09801
QBP84733.1_envelope_small_membrane_protein_Human_coronavirus_OC43	QBP84733	https://www.ncbi.nlm.nih.gov/protein/QBP84733
QBP84715.1_envelope_small_membrane_protein_Human_coronavirus_OC43	QBP84715	https://www.ncbi.nlm.nih.gov/protein/QBP84715
AAX85680.1_E_protein_Human_coronavirus_OC43	AAX85680	https://www.ncbi.nlm.nih.gov/protein/AAX85680
ARA15423.1_E_protein_Human_coronavirus_OC43	ARA15423	https://www.ncbi.nlm.nih.gov/protein/ARA15423
APU51944.1_E_Human_coronavirus_OC43	APU51944	https://www.ncbi.nlm.nih.gov/protein/APU51944
APU51925.1_E_Human_coronavirus_OC43	APU51925	https://www.ncbi.nlm.nih.gov/protein/APU51925
APU51915.1_E_Human_coronavirus_OC43	APU51915	https://www.ncbi.nlm.nih.gov/protein/APU51915
QEG03781.1_envelope_protein_Human_coronavirus_OC43	QEG03781	https://www.ncbi.nlm.nih.gov/protein/QEG03781
AGT51622.1_envelope_small_membrane_protein_Human_coronavirus_OC43	AGT51622	https://www.ncbi.nlm.nih.gov/protein/AGT51622
AGT51513.1_envelope_small_membrane_protein_Human_coronavirus_OC43	AGT51513	https://www.ncbi.nlm.nih.gov/protein/AGT51513
AGT51493.1_envelope_small_membrane_protein_Human_coronavirus_OC43	AGT51493	https://www.ncbi.nlm.nih.gov/protein/AGT51493
QBQ01841.1_envelope_small_membrane_protein_Human_coronavirus_OC43	QBQ01841	https://www.ncbi.nlm.nih.gov/protein/QBQ01841
AAX85671.1_E_protein_Human_coronavirus_OC43	AAX85671	https://www.ncbi.nlm.nih.gov/protein/AAX85671
Nucleocapsid OC43
AGT51674.1_nucleoprotein_Human_coronavirus_OC43	AGT51674	https://www.ncbi.nlm.nih.gov/protein/AGT51674
AGT51784.1_nucleoprotein_Human_coronavirus_OC43	AGT51784	https://www.ncbi.nlm.nih.gov/protein/AGT51784
AIX10718.1_Nucleocapsid_glycoprotein_Human_coronavirus_OC43	AIX10718	https://www.ncbi.nlm.nih.gov/protein/AIX10718
AGT51416.1_nucleoprotein_Human_coronavirus_OC43	AGT51416	https://www.ncbi.nlm.nih.gov/protein/AGT51416
AGT51734.1_nucleoprotein_Human_coronavirus_OC43	AGT51734	https://www.ncbi.nlm.nih.gov/protein/AGT51734
AGT51744.1_nucleoprotein_Human_coronavirus_OC43	AGT51744	https://www.ncbi.nlm.nih.gov/protein/AGT51744
AGT51684.1_nucleoprotein_Human_coronavirus_OC43	AGT51684	https://www.ncbi.nlm.nih.gov/protein/AGT51684
AGT51644.1_nucleoprotein_Human_coronavirus_OC43	AGT51644	https://www.ncbi.nlm.nih.gov/protein/AGT51644
AGT51584.1_nucleoprotein_Human_coronavirus_OC43	AGT51584	https://www.ncbi.nlm.nih.gov/protein/AGT51584
ATP16761.1_nucleocapsid_protein_Human_coronavirus_OC43	ATP16761	https://www.ncbi.nlm.nih.gov/protein/ATP16761
AIX10720.1_Nucleocapsid_glycoprotein_Human_coronavirus_OC43	AIX10720	https://www.ncbi.nlm.nih.gov/protein/AIX10720
AGT51714.1_nucleoprotein_Human_coronavirus_OC43	AGT51714	https://www.ncbi.nlm.nih.gov/protein/AGT51714
AGT51664.1_nucleoprotein_Human_coronavirus_OC43	AGT51664	https://www.ncbi.nlm.nih.gov/protein/AGT51664
AGT51614.1_nucleoprotein_Human_coronavirus_OC43	AGT51614	https://www.ncbi.nlm.nih.gov/protein/AGT51614
AGT51594.1_nucleoprotein_Human_coronavirus_OC43	AGT51594	https://www.ncbi.nlm.nih.gov/protein/AGT51594
AGT51565.1_nucleoprotein_Human_coronavirus_OC43	AGT51565	https://www.ncbi.nlm.nih.gov/protein/AGT51565
AGT51555.1_nucleoprotein_Human_coronavirus_OC43	AGT51555	https://www.ncbi.nlm.nih.gov/protein/AGT51555
AGT51545.1_nucleoprotein_Human_coronavirus_OC43	AGT51545	https://www.ncbi.nlm.nih.gov/protein/AGT51545
AGT51535.1_nucleoprotein_Human_coronavirus_OC43	AGT51535	https://www.ncbi.nlm.nih.gov/protein/AGT51535
AGT51475.1_nucleoprotein_Human_coronavirus_OC43	AGT51475	https://www.ncbi.nlm.nih.gov/protein/AGT51475
AGT51465.1_nucleoprotein_Human_coronavirus_OC43	AGT51465	https://www.ncbi.nlm.nih.gov/protein/AGT51465
AGT51455.1_nucleoprotein_Human_coronavirus_OC43	AGT51455	https://www.ncbi.nlm.nih.gov/protein/AGT51455
AGT51435.1_nucleoprotein_Human_coronavirus_OC43	AGT51435	https://www.ncbi.nlm.nih.gov/protein/AGT51435
AGT51426.1_nucleoprotein_Human_coronavirus_OC43	AGT51426	https://www.ncbi.nlm.nih.gov/protein/AGT51426
AGT51406.1_nucleoprotein_Human_coronavirus_OC43	AGT51406	https://www.ncbi.nlm.nih.gov/protein/AGT51406
AIX10723.1_Nucleocapsid_glycoprotein_Human_coronavirus_OC43	AIX10723	https://www.ncbi.nlm.nih.gov/protein/AIX10723
AMK59681.1_N_protein_Human_coronavirus_OC43	AMK59681	https://www.ncbi.nlm.nih.gov/protein/AMK59681
AIX10728.1_Nucleocapsid_glycoprotein_Human_coronavirus_OC43	AIX10728	https://www.ncbi.nlm.nih.gov/protein/AIX10728
QBP84763.1_nucleocapsid_protein_Human_coronavirus_OC43	QBP84763	https://www.ncbi.nlm.nih.gov/protein/QBP84763
ARK08674.1_nucleocapsid_protein_Human_coronavirus_OC43	ARK08674	https://www.ncbi.nlm.nih.gov/protein/ARK08674
AIV41838.1_nucleocapsid_protein_Human_coronavirus_OC43	AIV41838	https://www.ncbi.nlm.nih.gov/protein/AIV41838
AIL49427.1_N_protein_Human_coronavirus_OC43	AIL49427	https://www.ncbi.nlm.nih.gov/protein/AIL49427
AIL49426.1_N_protein_Human_coronavirus_OC43	AIL49426	https://www.ncbi.nlm.nih.gov/protein/AIL49426
AIV41898.1_nucleocapsid_protein_Human_coronavirus_OC43	AIV41898	https://www.ncbi.nlm.nih.gov/protein/AIV41898
AIL49428.1_N_protein_Human_coronavirus_OC43	AIL49428	https://www.ncbi.nlm.nih.gov/protein/AIL49428
ATP16771.1_nucleocapsid_protein_Human_coronavirus_OC43	ATP16771	https://www.ncbi.nlm.nih.gov/protein/ATP16771
AJC98131.1_nucleocapsid_protein_Human_coronavirus_OC43	AJC98131	https://www.ncbi.nlm.nih.gov/protein/AJC98131
AVQ05268.1_nucleocapsid_protein_Human_coronavirus_OC43	AVQ05268	https://www.ncbi.nlm.nih.gov/protein/AVQ05268
AIL49425.1_N_protein_Human_coronavirus_OC43	AIL49425	https://www.ncbi.nlm.nih.gov/protein/AIL49425
AIX10726.1_Nucleocapsid_glycoprotein_Human_coronavirus_OC43	AIX10726	https://www.ncbi.nlm.nih.gov/protein/AIX10726
AIX10725.1_Nucleocapsid_glycoprotein_Human_coronavirus_OC43	AIX10725	https://www.ncbi.nlm.nih.gov/protein/AIX10725
AIX10730.1_Nucleocapsid_glycoprotein_Human_coronavirus_OC43	AIX10730	https://www.ncbi.nlm.nih.gov/protein/AIX10730
AGT51525.1_nucleoprotein_Human_coronavirus_OC43	AGT51525	https://www.ncbi.nlm.nih.gov/protein/AGT51525
AGT51754.1_nucleoprotein_Human_coronavirus_OC43	AGT51754	https://www.ncbi.nlm.nih.gov/protein/AGT51754
AGT51774.1_nucleoprotein_Human_coronavirus_OC43	AGT51774	https://www.ncbi.nlm.nih.gov/protein/AGT51774
AGT51764.1_nucleoprotein_Human_coronavirus_OC43	AGT51764	https://www.ncbi.nlm.nih.gov/protein/AGT51764
AGT51724.1_nucleoprotein_Human_coronavirus_OC43	AGT51724	https://www.ncbi.nlm.nih.gov/protein/AGT51724
AGT51704.1_nucleoprotein_Human_coronavirus_OC43	AGT51704	https://www.ncbi.nlm.nih.gov/protein/AGT51704
AGT51694.1_nucleoprotein_Human_coronavirus_OC43	AGT51694	https://www.ncbi.nlm.nih.gov/protein/AGT51694
AGT51634.1_nucleoprotein_Human_coronavirus_OC43	AGT51634	https://www.ncbi.nlm.nih.gov/protein/AGT51634
AGT51604.1_nucleoprotein_Human_coronavirus_OC43	AGT51604	https://www.ncbi.nlm.nih.gov/protein/AGT51604
AGT51574.1_nucleoprotein_Human_coronavirus_OC43	AGT51574	https://www.ncbi.nlm.nih.gov/protein/AGT51574
AGT51485.1_nucleoprotein_Human_coronavirus_OC43	AGT51485	https://www.ncbi.nlm.nih.gov/protein/AGT51485
AIX10716.1_Nucleocapsid_glycoprotein_Human_coronavirus_OC43	AIX10716	https://www.ncbi.nlm.nih.gov/protein/AIX10716
YP_009555245.1_nucleocapsid_protein_Human_coronavirus_OC43	YP_009555245	https://www.ncbi.nlm.nih.gov/protein/YP_009555245
AAT84358.1_nucleocapsid_protein_Human_coronavirus_OC43	AAT84358	https://www.ncbi.nlm.nih.gov/protein/AAT84358
AAR01019.1_N_protein_Human_coronavirus_OC43	AAR01019	https://www.ncbi.nlm.nih.gov/protein/AAR01019
AAT84366.1_nucleocapsid_protein_Human_coronavirus_OC43	AAT84366	https://www.ncbi.nlm.nih.gov/protein/AAT84366
AJC98139.1_nucleocapsid_protein_Human_coronavirus_OC43	AJC98139	https://www.ncbi.nlm.nih.gov/protein/AJC98139
AIL49419.1_N_protein_Human_coronavirus_OC43	AIL49419	https://www.ncbi.nlm.nih.gov/protein/AIL49419
AOL02457.1_nucleocapsid_protein_Human_coronavirus_OC43	AOL02457	https://www.ncbi.nlm.nih.gov/protein/AOL02457
QBP84726.1_protein_I_Human_coronavirus_OC43	QBP84726	https://www.ncbi.nlm.nih.gov/protein/QBP84726
AXX83305.1_nucleocapsid_protein_Human_coronavirus_OC43	AXX83305	https://www.ncbi.nlm.nih.gov/protein/AXX83305
ANZ78875.1_N_protein_Human_coronavirus_OC43	ANZ78875	https://www.ncbi.nlm.nih.gov/protein/ANZ78875
AXX83377.1_nucleocapsid_protein_Human_coronavirus_OC43	AXX83377	https://www.ncbi.nlm.nih.gov/protein/AXX83377
AXX83341.1_nucleocapsid_protein_Human_coronavirus_OC43	AXX83341	https://www.ncbi.nlm.nih.gov/protein/AXX83341
AXX83335.1_nucleocapsid_protein_Human_coronavirus_OC43	AXX83335	https://www.ncbi.nlm.nih.gov/protein/AXX83335
AXX83317.1_nucleocapsid_protein_Human_coronavirus_OC43	AXX83317	https://www.ncbi.nlm.nih.gov/protein/AXX83317
ANZ78881.1_N_protein_Human_coronavirus_OC43	ANZ78881	https://www.ncbi.nlm.nih.gov/protein/ANZ78881
ANZ78878.1_N_protein_Human_coronavirus_OC43	ANZ78878	https://www.ncbi.nlm.nih.gov/protein/ANZ78878
ANZ78877.1_N_protein_Human_coronavirus_OC43	ANZ78877	https://www.ncbi.nlm.nih.gov/protein/ANZ78877
ANZ78876.1_N_protein_Human_coronavirus_OC43	ANZ78876	https://www.ncbi.nlm.nih.gov/protein/ANZ78876
ANZ78866.1_N_protein_Human_coronavirus_OC43	ANZ78866	https://www.ncbi.nlm.nih.gov/protein/ANZ78866
AXX83347.1_nucleocapsid_protein_Human_coronavirus_OC43	AXX83347	https://www.ncbi.nlm.nih.gov/protein/AXX83347
AIL49470.1_N_protein_Human_coronavirus_OC43	AIL49470	https://www.ncbi.nlm.nih.gov/protein/AIL49470
AIL49432.1_N_protein_Human_coronavirus_OC43	AIL49432	https://www.ncbi.nlm.nih.gov/protein/AIL49432
AIL49390.1_N_protein_Human_coronavirus_OC43	AIL49390	https://www.ncbi.nlm.nih.gov/protein/AIL49390
ARK08639.1_nucleocapsid_protein_Human_coronavirus_OC43	ARK08639	https://www.ncbi.nlm.nih.gov/protein/ARK08639
ANZ78870.1_N_protein_Human_coronavirus_OC43	ANZ78870	https://www.ncbi.nlm.nih.gov/protein/ANZ78870
AIX10729.1_Nucleocapsid_glycoprotein_Human_coronavirus_OC43	AIX10729	https://www.ncbi.nlm.nih.gov/protein/AIX10729
ANZ78880.1_N_protein_Human_coronavirus_OC43	ANZ78880	https://www.ncbi.nlm.nih.gov/protein/ANZ78880
QEG03805.1_nucleocapsid_protein_Human_coronavirus_OC43	QEG03805	https://www.ncbi.nlm.nih.gov/protein/QEG03805
ARE30003.1_nucleocapsid_protein_Human_coronavirus_OC43	ARE30003	https://www.ncbi.nlm.nih.gov/protein/ARE30003
ARE29994.1_nucleocapsid_protein_Human_coronavirus_OC43	ARE29994	https://www.ncbi.nlm.nih.gov/protein/ARE29994
ARB07422.1_nucleocapsid_protein_Human_coronavirus_OC43	ARB07422	https://www.ncbi.nlm.nih.gov/protein/ARB07422
ARB07416.1_nucleocapsid_protein_Human_coronavirus_OC43	ARB07416	https://www.ncbi.nlm.nih.gov/protein/ARB07416
AIX09811.1_nucleocapsid_protein_Human_coronavirus_OC43	AIX09811	https://www.ncbi.nlm.nih.gov/protein/AIX09811
AIV41970.1_nucleocapsid_protein_Human_coronavirus_OC43	AIV41970	https://www.ncbi.nlm.nih.gov/protein/AIV41970
AIL49389.1_N_protein_Human_coronavirus_OC43	AIL49389	https://www.ncbi.nlm.nih.gov/protein/AIL49389
AIX10722.1_Nucleocapsid_glycoprotein_Human_coronavirus_OC43	AIX10722	https://www.ncbi.nlm.nih.gov/protein/AIX10722
QBP84708.1_protein_I_Human_coronavirus_OC43	QBP84708	https://www.ncbi.nlm.nih.gov/protein/QBP84708
QBP84717.1_protein_I_Human_coronavirus_OC43	QBP84717	https://www.ncbi.nlm.nih.gov/protein/QBP84717
QBP84735.1_protein_I_Human_coronavirus_OC43	QBP84735	https://www.ncbi.nlm.nih.gov/protein/QBP84735
ANZ78872.1_N_protein_Human_coronavirus_OC43	ANZ78872	https://www.ncbi.nlm.nih.gov/protein/ANZ78872
ANZ78871.1_N_protein_Human_coronavirus_OC43	ANZ78871	https://www.ncbi.nlm.nih.gov/protein/ANZ78871
QBP84753.1_protein_I_Human_coronavirus_OC43	QBP84753	https://www.ncbi.nlm.nih.gov/protein/QBP84753
QBP84744.1_protein_I_Human_coronavirus_OC43	QBP84744	https://www.ncbi.nlm.nih.gov/protein/QBP84744
AIX10731.1_Nucleocapsid_glycoprotein_Human_coronavirus_OC43	AIX10731	https://www.ncbi.nlm.nih.gov/protein/AIX10731
AIL49429.1_N_protein_Human_coronavirus_OC43	AIL49429	https://www.ncbi.nlm.nih.gov/protein/AIL49429
AIL49401.1_N_protein_Human_coronavirus_OC43	AIL49401	https://www.ncbi.nlm.nih.gov/protein/AIL49401
AIL49415.1_N_protein_Human_coronavirus_OC43	AIL49415	https://www.ncbi.nlm.nih.gov/protein/AIL49415
AAX85682.1_N_protein_Human_coronavirus_OC43	AAX85682	https://www.ncbi.nlm.nih.gov/protein/AAX85682
QEG03818.1_nucleocapsid_protein_Human_coronavirus_OC43	QEG03818	https://www.ncbi.nlm.nih.gov/protein/QEG03818
ARK08655.1_nucleocapsid_protein_Human_coronavirus_OC43	ARK08655	https://www.ncbi.nlm.nih.gov/protein/ARK08655
ARK08665.1_nucleocapsid_protein_Human_coronavirus_OC43	ARK08665	https://www.ncbi.nlm.nih.gov/protein/ARK08665
ARU07572.1_nucleocapsid_protein_Human_coronavirus_OC43	ARU07572	https://www.ncbi.nlm.nih.gov/protein/ARU07572
ARA15425.1_N_protein_Human_coronavirus_OC43	ARA15425	https://www.ncbi.nlm.nih.gov/protein/ARA15425
ARU07591.1_nucleocapsid_protein_Human_coronavirus_OC43	ARU07591	https://www.ncbi.nlm.nih.gov/protein/ARU07591
AIX09803.1_nucleocapsid_protein_Human_coronavirus_OC43	AIX09803	https://www.ncbi.nlm.nih.gov/protein/AIX09803
AEN19370.1_nucleocapsid_protein_Human_coronavirus_OC43	AEN19370	https://www.ncbi.nlm.nih.gov/protein/AEN19370
AIL49435.1_N_protein_Human_coronavirus_OC43	AIL49435	https://www.ncbi.nlm.nih.gov/protein/AIL49435
AIL49395.1_N_protein_Human_coronavirus_OC43	AIL49395	https://www.ncbi.nlm.nih.gov/protein/AIL49395
AIL49479.1_N_protein_Human_coronavirus_OC43	AIL49479	https://www.ncbi.nlm.nih.gov/protein/AIL49479
AIV41994.1_nucleocapsid_protein_Human_coronavirus_OC43	AIV41994	https://www.ncbi.nlm.nih.gov/protein/AIV41994
AIV42012.1_nucleocapsid_protein_Human_coronavirus_OC43	AIV42012	https://www.ncbi.nlm.nih.gov/protein/AIV42012
AIL49396.1_N_protein_Human_coronavirus_OC43	AIL49396	https://www.ncbi.nlm.nih.gov/protein/AIL49396
AQN78668.1_nucleocapsid_protein_Human_coronavirus_OC43	AQN78668	https://www.ncbi.nlm.nih.gov/protein/AQN78668
AQN78684.1_nucleocapsid_protein_Human_coronavirus_OC43	AQN78684	https://www.ncbi.nlm.nih.gov/protein/AQN78684
AQN78740.1_nucleocapsid_protein_Human_coronavirus_OC43	AQN78740	https://www.ncbi.nlm.nih.gov/protein/AQN78740
AQN78748.1_nucleocapsid_protein_Human_coronavirus_OC43	AQN78748	https://www.ncbi.nlm.nih.gov/protein/AQN78748
AQN78764.1_nucleocapsid_protein_Human_coronavirus_OC43	AQN78764	https://www.ncbi.nlm.nih.gov/protein/AQN78764
AQN78732.1_nucleocapsid_protein_Human_coronavirus_OC43	AQN78732	https://www.ncbi.nlm.nih.gov/protein/AQN78732
AQN78716.1_nucleocapsid_protein_Human_coronavirus_OC43	AQN78716	https://www.ncbi.nlm.nih.gov/protein/AQN78716
AQN78700.1_nucleocapsid_protein_Human_coronavirus_OC43	AQN78700	https://www.ncbi.nlm.nih.gov/protein/AQN78700
AQN78692.1_nucleocapsid_protein_Human_coronavirus_OC43	AQN78692	https://www.ncbi.nlm.nih.gov/protein/AQN78692
AIV42006.1_nucleocapsid_protein_Human_coronavirus_OC43	AIV42006	https://www.ncbi.nlm.nih.gov/protein/AIV42006
AIV42000.1_nucleocapsid_protein_Human_coronavirus_OC43	AIV42000	https://www.ncbi.nlm.nih.gov/protein/AIV42000
AIV41988.1_nucleocapsid_protein_Human_coronavirus_OC43	AIV41988	https://www.ncbi.nlm.nih.gov/protein/AIV41988
AIV41982.1_nucleocapsid_protein_Human_coronavirus_OC43	AIV41982	https://www.ncbi.nlm.nih.gov/protein/AIV41982
AIV41976.1_nucleocapsid_protein_Human_coronavirus_OC43	AIV41976	https://www.ncbi.nlm.nih.gov/protein/AIV41976
AIV41964.1_nucleocapsid_protein_Human_coronavirus_OC43	AIV41964	https://www.ncbi.nlm.nih.gov/protein/AIV41964
AIV41958.1_nucleocapsid_protein_Human_coronavirus_OC43	AIV41958	https://www.ncbi.nlm.nih.gov/protein/AIV41958
AIV41952.1_nucleocapsid_protein_Human_coronavirus_OC43	AIV41952	https://www.ncbi.nlm.nih.gov/protein/AIV41952
AIV41946.1_nucleocapsid_protein_Human_coronavirus_OC43	AIV41946	https://www.ncbi.nlm.nih.gov/protein/AIV41946
AIV41940.1_nucleocapsid_protein_Human_coronavirus_OC43	AIV41940	https://www.ncbi.nlm.nih.gov/protein/AIV41940
AIV41934.1_nucleocapsid_protein_Human_coronavirus_OC43	AIV41934	https://www.ncbi.nlm.nih.gov/protein/AIV41934
AIV41928.1_nucleocapsid_protein_Human_coronavirus_OC43	AIV41928	https://www.ncbi.nlm.nih.gov/protein/AIV41928
AIV41922.1_nucleocapsid_protein_Human_coronavirus_OC43	AIV41922	https://www.ncbi.nlm.nih.gov/protein/AIV41922
AIV41916.1_nucleocapsid_protein_Human_coronavirus_OC43	AIV41916	https://www.ncbi.nlm.nih.gov/protein/AIV41916
AIV41910.1_nucleocapsid_protein_Human_coronavirus_OC43	AIV41910	https://www.ncbi.nlm.nih.gov/protein/AIV41910
AIV41904.1_nucleocapsid_protein_Human_coronavirus_OC43	AIV41904	https://www.ncbi.nlm.nih.gov/protein/AIV41904
AIV41892.1_nucleocapsid_protein_Human_coronavirus_OC43	AIV41892	https://www.ncbi.nlm.nih.gov/protein/AIV41892
AIV41880.1_nucleocapsid_protein_Human_coronavirus_OC43	AIV41880	https://www.ncbi.nlm.nih.gov/protein/AIV41880
AIV41868.1_nucleocapsid_protein_Human_coronavirus_OC43	AIV41868	https://www.ncbi.nlm.nih.gov/protein/AIV41868
AIV41856.1_nucleocapsid_protein_Human_coronavirus_OC43	AIV41856	https://www.ncbi.nlm.nih.gov/protein/AIV41856
AIV41844.1_nucleocapsid_protein_Human_coronavirus_OC43	AIV41844	https://www.ncbi.nlm.nih.gov/protein/AIV41844
AIV41832.1_nucleocapsid_protein_Human_coronavirus_OC43	AIV41832	https://www.ncbi.nlm.nih.gov/protein/AIV41832
AIV41826.1_nucleocapsid_protein_Human_coronavirus_OC43	AIV41826	https://www.ncbi.nlm.nih.gov/protein/AIV41826
AIV41820.1_nucleocapsid_protein_Human_coronavirus_OC43	AIV41820	https://www.ncbi.nlm.nih.gov/protein/AIV41820
AIV41814.1_nucleocapsid_protein_Human_coronavirus_OC43	AIV41814	https://www.ncbi.nlm.nih.gov/protein/AIV41814
AIV41802.1_nucleocapsid_protein_Human_coronavirus_OC43	AIV41802	https://www.ncbi.nlm.nih.gov/protein/AIV41802
AIV41862.1_nucleocapsid_protein_Human_coronavirus_OC43	AIV41862	https://www.ncbi.nlm.nih.gov/protein/AIV41862
AIV41808.1_nucleocapsid_protein_Human_coronavirus_OC43	AIV41808	https://www.ncbi.nlm.nih.gov/protein/AIV41808
AEN19362.1_nucleocapsid_protein_Human_coronavirus_OC43	AEN19362	https://www.ncbi.nlm.nih.gov/protein/AEN19362
ARE30021.1_nucleocapsid_protein_Human_coronavirus_OC43	ARE30021	https://www.ncbi.nlm.nih.gov/protein/ARE30021
ARE30012.1_nucleocapsid_protein_Human_coronavirus_OC43	ARE30012	https://www.ncbi.nlm.nih.gov/protein/ARE30012
ARB07435.1_nucleocapsid_protein_Human_coronavirus_OC43	ARB07435	https://www.ncbi.nlm.nih.gov/protein/ARB07435
AIL49483.1_N_protein_Human_coronavirus_OC43	AIL49483	https://www.ncbi.nlm.nih.gov/protein/AIL49483
AIL49478.1_N_protein_Human_coronavirus_OC43	AIL49478	https://www.ncbi.nlm.nih.gov/protein/AIL49478
AIL49473.1_N_protein_Human_coronavirus_OC43	AIL49473	https://www.ncbi.nlm.nih.gov/protein/AIL49473
AIL49471.1_N_protein_Human_coronavirus_OC43	AIL49471	https://www.ncbi.nlm.nih.gov/protein/AIL49471
AIL49468.1_N_protein_Human_coronavirus_OC43	AIL49468	https://www.ncbi.nlm.nih.gov/protein/AIL49468
AIL49464.1_N_protein_Human_coronavirus_OC43	AIL49464	https://www.ncbi.nlm.nih.gov/protein/AIL49464
AIL49463.1_N_protein_Human_coronavirus_OC43	AIL49463	https://www.ncbi.nlm.nih.gov/protein/AIL49463
AIL49462.1_N_protein_Human_coronavirus_OC43	AIL49462	https://www.ncbi.nlm.nih.gov/protein/AIL49462
AIL49453.1_N_protein_Human_coronavirus_OC43	AIL49453	https://www.ncbi.nlm.nih.gov/protein/AIL49453
AIL49452.1_N_protein_Human_coronavirus_OC43	AIL49452	https://www.ncbi.nlm.nih.gov/protein/AIL49452
AIL49439.1_N_protein_Human_coronavirus_OC43	AIL49439	https://www.ncbi.nlm.nih.gov/protein/AIL49439
AIL49414.1_N_protein_Human_coronavirus_OC43	AIL49414	https://www.ncbi.nlm.nih.gov/protein/AIL49414
AIL49411.1_N_protein_Human_coronavirus_OC43	AIL49411	https://www.ncbi.nlm.nih.gov/protein/AIL49411
AIL49408.1_N_protein_Human_coronavirus_OC43	AIL49408	https://www.ncbi.nlm.nih.gov/protein/AIL49408
AIL49402.1_N_protein_Human_coronavirus_OC43	AIL49402	https://www.ncbi.nlm.nih.gov/protein/AIL49402
AIL49399.1_N_protein_Human_coronavirus_OC43	AIL49399	https://www.ncbi.nlm.nih.gov/protein/AIL49399
AIL49393.1_N_protein_Human_coronavirus_OC43	AIL49393	https://www.ncbi.nlm.nih.gov/protein/AIL49393
AIL49481.1_N_protein_Human_coronavirus_OC43	AIL49481	https://www.ncbi.nlm.nih.gov/protein/AIL49481
AIL49480.1_N_protein_Human_coronavirus_OC43	AIL49480	https://www.ncbi.nlm.nih.gov/protein/AIL49480
AIL49477.1_N_protein_Human_coronavirus_OC43	AIL49477	https://www.ncbi.nlm.nih.gov/protein/AIL49477
AIL49476.1_N_protein_Human_coronavirus_OC43	AIL49476	https://www.ncbi.nlm.nih.gov/protein/AIL49476
AIL49475.1_N_protein_Human_coronavirus_OC43	AIL49475	https://www.ncbi.nlm.nih.gov/protein/AIL49475
AIL49472.1_N_protein_Human_coronavirus_OC43	AIL49472	https://www.ncbi.nlm.nih.gov/protein/AIL49472
AIL49469.1_N_protein_Human_coronavirus_OC43	AIL49469	https://www.ncbi.nlm.nih.gov/protein/AIL49469
AIL49467.1_N_protein_Human_coronavirus_OC43	AIL49467	https://www.ncbi.nlm.nih.gov/protein/AIL49467
AIL49466.1_N_protein_Human_coronavirus_OC43	AIL49466	https://www.ncbi.nlm.nih.gov/protein/AIL49466
AIL49465.1_N_protein_Human_coronavirus_OC43	AIL49465	https://www.ncbi.nlm.nih.gov/protein/AIL49465
AIL49461.1_N_protein_Human_coronavirus_OC43	AIL49461	https://www.ncbi.nlm.nih.gov/protein/AIL49461
AIL49460.1_N_protein_Human_coronavirus_OC43	AIL49460	https://www.ncbi.nlm.nih.gov/protein/AIL49460
AIL49459.1_N_protein_Human_coronavirus_OC43	AIL49459	https://www.ncbi.nlm.nih.gov/protein/AIL49459
AIL49458.1_N_protein_Human_coronavirus_OC43	AIL49458	https://www.ncbi.nlm.nih.gov/protein/AIL49458
AIL49457.1_N_protein_Human_coronavirus_OC43	AIL49457	https://www.ncbi.nlm.nih.gov/protein/AIL49457
AIL49456.1_N_protein_Human_coronavirus_OC43	AIL49456	https://www.ncbi.nlm.nih.gov/protein/AIL49456
AIL49455.1_N_protein_Human_coronavirus_OC43	AIL49455	https://www.ncbi.nlm.nih.gov/protein/AIL49455
AIL49454.1_N_protein_Human_coronavirus_OC43	AIL49454	https://www.ncbi.nlm.nih.gov/protein/AIL49454
AIL49451.1_N_protein_Human_coronavirus_OC43	AIL49451	https://www.ncbi.nlm.nih.gov/protein/AIL49451
AIL49450.1_N_protein_Human_coronavirus_OC43	AIL49450	https://www.ncbi.nlm.nih.gov/protein/AIL49450
AIL49449.1_N_protein_Human_coronavirus_OC43	AIL49449	https://www.ncbi.nlm.nih.gov/protein/AIL49449
AIL49448.1_N_protein_Human_coronavirus_OC43	AIL49448	https://www.ncbi.nlm.nih.gov/protein/AIL49448
AIL49447.1_N_protein_Human_coronavirus_OC43	AIL49447	https://www.ncbi.nlm.nih.gov/protein/AIL49447
AIL49446.1_N_protein_Human_coronavirus_OC43	AIL49446	https://www.ncbi.nlm.nih.gov/protein/AIL49446
AIL49445.1_N_protein_Human_coronavirus_OC43	AIL49445	https://www.ncbi.nlm.nih.gov/protein/AIL49445
AIL49444.1_N_protein_Human_coronavirus_OC43	AIL49444	https://www.ncbi.nlm.nih.gov/protein/AIL49444
AIL49443.1_N_protein_Human_coronavirus_OC43	AIL49443	https://www.ncbi.nlm.nih.gov/protein/AIL49443
AIL49442.1_N_protein_Human_coronavirus_OC43	AIL49442	https://www.ncbi.nlm.nih.gov/protein/AIL49442
AIL49441.1_N_protein_Human_coronavirus_OC43	AIL49441	https://www.ncbi.nlm.nih.gov/protein/AIL49441
AIL49440.1_N_protein_Human_coronavirus_OC43	AIL49440	https://www.ncbi.nlm.nih.gov/protein/AIL49440
AIL49438.1_N_protein_Human_coronavirus_OC43	AIL49438	https://www.ncbi.nlm.nih.gov/protein/AIL49438
AIL49437.1_N_protein_Human_coronavirus_OC43	AIL49437	https://www.ncbi.nlm.nih.gov/protein/AIL49437
AIL49433.1_N_protein_Human_coronavirus_OC43	AIL49433	https://www.ncbi.nlm.nih.gov/protein/AIL49433
AIL49431.1_N_protein_Human_coronavirus_OC43	AIL49431	https://www.ncbi.nlm.nih.gov/protein/AIL49431
AIL49417.1_N_protein_Human_coronavirus_OC43	AIL49417	https://www.ncbi.nlm.nih.gov/protein/AIL49417
AIL49416.1_N_protein_Human_coronavirus_OC43	AIL49416	https://www.ncbi.nlm.nih.gov/protein/AIL49416
AIL49413.1_N_protein_Human_coronavirus_OC43	AIL49413	https://www.ncbi.nlm.nih.gov/protein/AIL49413
AIL49412.1_N_protein_Human_coronavirus_OC43	AIL49412	https://www.ncbi.nlm.nih.gov/protein/AIL49412
AIL49406.1_N_protein_Human_coronavirus_OC43	AIL49406	https://www.ncbi.nlm.nih.gov/protein/AIL49406
AIL49403.1_N_protein_Human_coronavirus_OC43	AIL49403	https://www.ncbi.nlm.nih.gov/protein/AIL49403
AIL49400.1_N_protein_Human_coronavirus_OC43	AIL49400	https://www.ncbi.nlm.nih.gov/protein/AIL49400
AIL49398.1_N_protein_Human_coronavirus_OC43	AIL49398	https://www.ncbi.nlm.nih.gov/protein/AIL49398
AIL49397.1_N_protein_Human_coronavirus_OC43	AIL49397	https://www.ncbi.nlm.nih.gov/protein/AIL49397
AIL49394.1_N_protein_Human_coronavirus_OC43	AIL49394	https://www.ncbi.nlm.nih.gov/protein/AIL49394
AIL49392.1_N_protein_Human_coronavirus_OC43	AIL49392	https://www.ncbi.nlm.nih.gov/protein/AIL49392
AIL49391.1_N_protein_Human_coronavirus_OC43	AIL49391	https://www.ncbi.nlm.nih.gov/protein/AIL49391
AIL49388.1_N_protein_Human_coronavirus_OC43	AIL49388	https://www.ncbi.nlm.nih.gov/protein/AIL49388
AIX10727.1_Nucleocapsid_glycoprotein_Human_coronavirus_OC43	AIX10727	https://www.ncbi.nlm.nih.gov/protein/AIX10727
AWW13570.1_nucleocapsid_protein_Human_coronavirus_OC43	AWW13570	https://www.ncbi.nlm.nih.gov/protein/AWW13570
AWW13579.1_nucleocapsid_protein_Human_coronavirus_OC43	AWW13579	https://www.ncbi.nlm.nih.gov/protein/AWW13579
AWW13563.1_nucleocapsid_protein_Human_coronavirus_OC43	AWW13563	https://www.ncbi.nlm.nih.gov/protein/AWW13563
AWW13555.1_nucleocapsid_protein_Human_coronavirus_OC43	AWW13555	https://www.ncbi.nlm.nih.gov/protein/AWW13555
AWW13546.1_nucleocapsid_protein_Human_coronavirus_OC43	AWW13546	https://www.ncbi.nlm.nih.gov/protein/AWW13546
AWW13539.1_nucleocapsid_protein_Human_coronavirus_OC43	AWW13539	https://www.ncbi.nlm.nih.gov/protein/AWW13539
AWW13531.1_nucleocapsid_protein_Human_coronavirus_OC43	AWW13531	https://www.ncbi.nlm.nih.gov/protein/AWW13531
AWW13523.1_nucleocapsid_protein_Human_coronavirus_OC43	AWW13523	https://www.ncbi.nlm.nih.gov/protein/AWW13523
AWW13515.1_nucleocapsid_protein_Human_coronavirus_OC43	AWW13515	https://www.ncbi.nlm.nih.gov/protein/AWW13515
ATN39868.1_nucleocapsid_protein_Human_coronavirus_OC43	ATN39868	https://www.ncbi.nlm.nih.gov/protein/ATN39868
AXX83383.1_nucleocapsid_protein_Human_coronavirus_OC43	AXX83383	https://www.ncbi.nlm.nih.gov/protein/AXX83383
AQN78708.1_nucleocapsid_protein_Human_coronavirus_OC43	AQN78708	https://www.ncbi.nlm.nih.gov/protein/AQN78708
ARU07614.1_nucleocapsid_protein_Human_coronavirus_OC43	ARU07614	https://www.ncbi.nlm.nih.gov/protein/ARU07614
ARK08683.1_nucleocapsid_protein_Human_coronavirus_OC43	ARK08683	https://www.ncbi.nlm.nih.gov/protein/ARK08683
ATN39883.1_nucleocapsid_protein_Human_coronavirus_OC43	ATN39883	https://www.ncbi.nlm.nih.gov/protein/ATN39883
ATN39876.1_nucleocapsid_protein_Human_coronavirus_OC43	ATN39876	https://www.ncbi.nlm.nih.gov/protein/ATN39876
QEG03798.1_nucleocapsid_protein_Human_coronavirus_OC43	QEG03798	https://www.ncbi.nlm.nih.gov/protein/QEG03798
QEG03771.1_nucleocapsid_protein_Human_coronavirus_OC43	QEG03771	https://www.ncbi.nlm.nih.gov/protein/QEG03771
QEG03761.1_nucleocapsid_protein_Human_coronavirus_OC43	QEG03761	https://www.ncbi.nlm.nih.gov/protein/QEG03761
QEG03744.1_nucleocapsid_protein_Human_coronavirus_OC43	QEG03744	https://www.ncbi.nlm.nih.gov/protein/QEG03744
AZP73844.1_nucleocapsid_protein_Human_coronavirus_OC43	AZP73844	https://www.ncbi.nlm.nih.gov/protein/AZP73844
APU51935.1_N_Human_coronavirus_OC43	APU51935	https://www.ncbi.nlm.nih.gov/protein/APU51935
APU51934.1_N_Human_coronavirus_OC43	APU51934	https://www.ncbi.nlm.nih.gov/protein/APU51934
APU51924.1_N_Human_coronavirus_OC43	APU51924	https://www.ncbi.nlm.nih.gov/protein/APU51924
AXX83323.1_nucleocapsid_protein_Human_coronavirus_OC43	AXX83323	https://www.ncbi.nlm.nih.gov/protein/AXX83323
AQN78780.1_nucleocapsid_protein_Human_coronavirus_OC43	AQN78780	https://www.ncbi.nlm.nih.gov/protein/AQN78780
AQN78772.1_nucleocapsid_protein_Human_coronavirus_OC43	AQN78772	https://www.ncbi.nlm.nih.gov/protein/AQN78772
AQN78756.1_nucleocapsid_protein_Human_coronavirus_OC43	AQN78756	https://www.ncbi.nlm.nih.gov/protein/AQN78756
AQN78724.1_nucleocapsid_protein_Human_coronavirus_OC43	AQN78724	https://www.ncbi.nlm.nih.gov/protein/AQN78724
AQN78676.1_nucleocapsid_protein_Human_coronavirus_OC43	AQN78676	https://www.ncbi.nlm.nih.gov/protein/AQN78676
AQN78660.1_nucleocapsid_protein_Human_coronavirus_OC43	AQN78660	https://www.ncbi.nlm.nih.gov/protein/AQN78660
AIV41886.1_nucleocapsid_protein_Human_coronavirus_OC43	AIV41886	https://www.ncbi.nlm.nih.gov/protein/AIV41886
AIV41874.1_nucleocapsid_protein_Human_coronavirus_OC43	AIV41874	https://www.ncbi.nlm.nih.gov/protein/AIV41874
AIL49410.1_N_protein_Human_coronavirus_OC43	AIL49410	https://www.ncbi.nlm.nih.gov/protein/AIL49410
AIL49409.1_N_protein_Human_coronavirus_OC43	AIL49409	https://www.ncbi.nlm.nih.gov/protein/AIL49409
AIL49404.1_N_protein_Human_coronavirus_OC43	AIL49404	https://www.ncbi.nlm.nih.gov/protein/AIL49404
AIL49407.1_N_protein_Human_coronavirus_OC43	AIL49407	https://www.ncbi.nlm.nih.gov/protein/AIL49407
AIL49405.1_N_protein_Human_coronavirus_OC43	AIL49405	https://www.ncbi.nlm.nih.gov/protein/AIL49405
ANZ78869.1_N_protein_Human_coronavirus_OC43	ANZ78869	https://www.ncbi.nlm.nih.gov/protein/ANZ78869
ANZ78868.1_N_protein_Human_coronavirus_OC43	ANZ78868	https://www.ncbi.nlm.nih.gov/protein/ANZ78868
ANZ78867.1_N_protein_Human_coronavirus_OC43	ANZ78867	https://www.ncbi.nlm.nih.gov/protein/ANZ78867
AIX10719.1_Nucleocapsid_glycoprotein_Human_coronavirus_OC43	AIX10719	https://www.ncbi.nlm.nih.gov/protein/AIX10719
AIL49482.1_N_protein_Human_coronavirus_OC43	AIL49482	https://www.ncbi.nlm.nih.gov/protein/AIL49482
AIL49421.1_N_protein_Human_coronavirus_OC43	AIL49421	https://www.ncbi.nlm.nih.gov/protein/AIL49421
AAX85673.1_N_protein_Human_coronavirus_OC43	AAX85673	https://www.ncbi.nlm.nih.gov/protein/AAX85673
AIL49434.1_N_protein_Human_coronavirus_OC43	AIL49434	https://www.ncbi.nlm.nih.gov/protein/AIL49434
AIX10721.1_Nucleocapsid_glycoprotein_Human_coronavirus_OC43	AIX10721	https://www.ncbi.nlm.nih.gov/protein/AIX10721
AGT51505.1_nucleoprotein_Human_coronavirus_OC43	AGT51505	https://www.ncbi.nlm.nih.gov/protein/AGT51505
AGT51804.1_nucleoprotein_Human_coronavirus_OC43	AGT51804	https://www.ncbi.nlm.nih.gov/protein/AGT51804
AGT51445.1_nucleoprotein_Human_coronavirus_OC43	AGT51445	https://www.ncbi.nlm.nih.gov/protein/AGT51445
AIV41850.1_nucleocapsid_protein_Human_coronavirus_OC43	AIV41850	https://www.ncbi.nlm.nih.gov/protein/AIV41850
AIX10717.1_Nucleocapsid_glycoprotein_Human_coronavirus_OC43	AIX10717	https://www.ncbi.nlm.nih.gov/protein/AIX10717
AIL49474.1_N_protein_Human_coronavirus_OC43	AIL49474	https://www.ncbi.nlm.nih.gov/protein/AIL49474
AGT51794.1_nucleoprotein_Human_coronavirus_OC43	AGT51794	https://www.ncbi.nlm.nih.gov/protein/AGT51794
AGT51654.1_nucleoprotein_Human_coronavirus_OC43	AGT51654	https://www.ncbi.nlm.nih.gov/protein/AGT51654
AIV41790.1_nucleocapsid_protein_Human_coronavirus_OC43	AIV41790	https://www.ncbi.nlm.nih.gov/protein/AIV41790
AIL49430.1_N_protein_Human_coronavirus_OC43	AIL49430	https://www.ncbi.nlm.nih.gov/protein/AIL49430
AIV41796.1_nucleocapsid_protein_Human_coronavirus_OC43	AIV41796	https://www.ncbi.nlm.nih.gov/protein/AIV41796
AIL49418.1_N_protein_Human_coronavirus_OC43	AIL49418	https://www.ncbi.nlm.nih.gov/protein/AIL49418
AIL49422.1_N_protein_Human_coronavirus_OC43	AIL49422	https://www.ncbi.nlm.nih.gov/protein/AIL49422
AIX10724.1_Nucleocapsid_glycoprotein_Human_coronavirus_OC43	AIX10724	https://www.ncbi.nlm.nih.gov/protein/AIX10724
AIV41784.1_nucleocapsid_protein_Human_coronavirus_OC43	AIV41784	https://www.ncbi.nlm.nih.gov/protein/AIV41784
AIV41778.1_nucleocapsid_protein_Human_coronavirus_OC43	AIV41778	https://www.ncbi.nlm.nih.gov/protein/AIV41778
AIL49423.1_N_protein_Human_coronavirus_OC43	AIL49423	https://www.ncbi.nlm.nih.gov/protein/AIL49423
AGT51624.1_nucleoprotein_Human_coronavirus_OC43	AGT51624	https://www.ncbi.nlm.nih.gov/protein/AGT51624
AGT51515.1_nucleoprotein_Human_coronavirus_OC43	AGT51515	https://www.ncbi.nlm.nih.gov/protein/AGT51515
AGT51495.1_nucleoprotein_Human_coronavirus_OC43	AGT51495	https://www.ncbi.nlm.nih.gov/protein/AGT51495
AIL49436.1_N_protein_Human_coronavirus_OC43	AIL49436	https://www.ncbi.nlm.nih.gov/protein/AIL49436
AIL49424.1_N_protein_Human_coronavirus_OC43	AIL49424	https://www.ncbi.nlm.nih.gov/protein/AIL49424
AIL49420.1_N_protein_Human_coronavirus_OC43	AIL49420	https://www.ncbi.nlm.nih.gov/protein/AIL49420
ANZ78874.1_N_protein_Human_coronavirus_OC43	ANZ78874	https://www.ncbi.nlm.nih.gov/protein/ANZ78874
ANZ78879.1_N_protein_Human_coronavirus_OC43	ANZ78879	https://www.ncbi.nlm.nih.gov/protein/ANZ78879
QBQ01843.1_protein_I_Human_coronavirus_OC43	QBQ01843	https://www.ncbi.nlm.nih.gov/protein/QBQ01843
QEG03778.1_nucleocapsid_protein_Human_coronavirus_OC43	QEG03778	https://www.ncbi.nlm.nih.gov/protein/QEG03778
AXX83299.1_nucleocapsid_protein_Human_coronavirus_OC43	AXX83299	https://www.ncbi.nlm.nih.gov/protein/AXX83299
AXX83329.1_nucleocapsid_protein_Human_coronavirus_OC43	AXX83329	https://www.ncbi.nlm.nih.gov/protein/AXX83329
AXX83359.1_nucleocapsid_protein_Human_coronavirus_OC43	AXX83359	https://www.ncbi.nlm.nih.gov/protein/AXX83359
ANZ78873.1_N_protein_Human_coronavirus_OC43	ANZ78873	https://www.ncbi.nlm.nih.gov/protein/ANZ78873
AXX83371.1_nucleocapsid_protein_Human_coronavirus_OC43	AXX83371	https://www.ncbi.nlm.nih.gov/protein/AXX83371
AXX83365.1_nucleocapsid_protein_Human_coronavirus_OC43	AXX83365	https://www.ncbi.nlm.nih.gov/protein/AXX83365
AXX83353.1_nucleocapsid_protein_Human_coronavirus_OC43	AXX83353	https://www.ncbi.nlm.nih.gov/protein/AXX83353
AXX83311.1_nucleocapsid_protein_Human_coronavirus_OC43	AXX83311	https://www.ncbi.nlm.nih.gov/protein/AXX83311
Membrane OC43
AAX85681.1_M_protein_Human_coronavirus_OC43	AAX85681	https://www.ncbi.nlm.nih.gov/protein/AAX85681
AAX85672.1_M_protein_Human_coronavirus_OC43	AAX85672	https://www.ncbi.nlm.nih.gov/protein/AAX85672
AGT51514.1_membrane_protein_Human_coronavirus_OC43	AGT51514	https://www.ncbi.nlm.nih.gov/protein/AGT51514
AGT51494.1_membrane_protein_Human_coronavirus_OC43	AGT51494	https://www.ncbi.nlm.nih.gov/protein/AGT51494
AGT51444.1_membrane_protein_Human_coronavirus_OC43	AGT51444	https://www.ncbi.nlm.nih.gov/protein/AGT51444
AGT51803.1_membrane_protein_Human_coronavirus_OC43	AGT51803	https://www.ncbi.nlm.nih.gov/protein/AGT51803
AGT51793.1_membrane_protein_Human_coronavirus_OC43	AGT51793	https://www.ncbi.nlm.nih.gov/protein/AGT51793
AGT51653.1_membrane_protein_Human_coronavirus_OC43	AGT51653	https://www.ncbi.nlm.nih.gov/protein/AGT51653
AGT51623.1_membrane_protein_Human_coronavirus_OC43	AGT51623	https://www.ncbi.nlm.nih.gov/protein/AGT51623
AGT51504.1_membrane_protein_Human_coronavirus_OC43	AGT51504	https://www.ncbi.nlm.nih.gov/protein/AGT51504
AEN19369.1_membrane_protein_Human_coronavirus_OC43	AEN19369	https://www.ncbi.nlm.nih.gov/protein/AEN19369
AEN19361.1_membrane_protein_Human_coronavirus_OC43	AEN19361	https://www.ncbi.nlm.nih.gov/protein/AEN19361
QBQ01842.1_membrane_protein_Human_coronavirus_OC43	QBQ01842	https://www.ncbi.nlm.nih.gov/protein/QBQ01842
ATN39867.1_membrane_protein_Human_coronavirus_OC43	ATN39867	https://www.ncbi.nlm.nih.gov/protein/ATN39867
AQN78779.1_membrane_protein_Human_coronavirus_OC43	AQN78779	https://www.ncbi.nlm.nih.gov/protein/AQN78779
ARA15424.1_M_protein_Human_coronavirus_OC43	ARA15424	https://www.ncbi.nlm.nih.gov/protein/ARA15424
APU51940.1_M_Human_coronavirus_OC43	APU51940	https://www.ncbi.nlm.nih.gov/protein/APU51940
APU51930.1_M_Human_coronavirus_OC43	APU51930	https://www.ncbi.nlm.nih.gov/protein/APU51930
APU51920.1_M_Human_coronavirus_OC43	APU51920	https://www.ncbi.nlm.nih.gov/protein/APU51920
QDH43716.1_M_Human_coronavirus_OC43	QDH43716	https://www.ncbi.nlm.nih.gov/protein/QDH43716
AWW13578.1_membrane_protein_Human_coronavirus_OC43	AWW13578	https://www.ncbi.nlm.nih.gov/protein/AWW13578
AWW13569.1_membrane_protein_Human_coronavirus_OC43	AWW13569	https://www.ncbi.nlm.nih.gov/protein/AWW13569
AWW13554.1_membrane_protein_Human_coronavirus_OC43	AWW13554	https://www.ncbi.nlm.nih.gov/protein/AWW13554
AWW13538.1_membrane_protein_Human_coronavirus_OC43	AWW13538	https://www.ncbi.nlm.nih.gov/protein/AWW13538
AWW13530.1_membrane_protein_Human_coronavirus_OC43	AWW13530	https://www.ncbi.nlm.nih.gov/protein/AWW13530
AWW13522.1_membrane_protein_Human_coronavirus_OC43	AWW13522	https://www.ncbi.nlm.nih.gov/protein/AWW13522
AWW13514.1_membrane_protein_Human_coronavirus_OC43	AWW13514	https://www.ncbi.nlm.nih.gov/protein/AWW13514
AQN78771.1_membrane_protein_Human_coronavirus_OC43	AQN78771	https://www.ncbi.nlm.nih.gov/protein/AQN78771
AQN78763.1_membrane_protein_Human_coronavirus_OC43	AQN78763	https://www.ncbi.nlm.nih.gov/protein/AQN78763
AQN78755.1_membrane_protein_Human_coronavirus_OC43	AQN78755	https://www.ncbi.nlm.nih.gov/protein/AQN78755
AQN78747.1_membrane_protein_Human_coronavirus_OC43	AQN78747	https://www.ncbi.nlm.nih.gov/protein/AQN78747
AQN78739.1_membrane_protein_Human_coronavirus_OC43	AQN78739	https://www.ncbi.nlm.nih.gov/protein/AQN78739
AQN78731.1_membrane_protein_Human_coronavirus_OC43	AQN78731	https://www.ncbi.nlm.nih.gov/protein/AQN78731
AQN78723.1_membrane_protein_Human_coronavirus_OC43	AQN78723	https://www.ncbi.nlm.nih.gov/protein/AQN78723
AQN78715.1_membrane_protein_Human_coronavirus_OC43	AQN78715	https://www.ncbi.nlm.nih.gov/protein/AQN78715
AQN78707.1_membrane_protein_Human_coronavirus_OC43	AQN78707	https://www.ncbi.nlm.nih.gov/protein/AQN78707
AQN78699.1_membrane_protein_Human_coronavirus_OC43	AQN78699	https://www.ncbi.nlm.nih.gov/protein/AQN78699
AQN78691.1_membrane_protein_Human_coronavirus_OC43	AQN78691	https://www.ncbi.nlm.nih.gov/protein/AQN78691
AQN78683.1_membrane_protein_Human_coronavirus_OC43	AQN78683	https://www.ncbi.nlm.nih.gov/protein/AQN78683
AQN78675.1_membrane_protein_Human_coronavirus_OC43	AQN78675	https://www.ncbi.nlm.nih.gov/protein/AQN78675
AQN78667.1_membrane_protein_Human_coronavirus_OC43	AQN78667	https://www.ncbi.nlm.nih.gov/protein/AQN78667
AQN78659.1_membrane_protein_Human_coronavirus_OC43	AQN78659	https://www.ncbi.nlm.nih.gov/protein/AQN78659
QBP84752.1_membrane_protein_Human_coronavirus_OC43	QBP84752	https://www.ncbi.nlm.nih.gov/protein/QBP84752
QBP84743.1_membrane_protein_Human_coronavirus_OC43	QBP84743	https://www.ncbi.nlm.nih.gov/protein/QBP84743
QBP84734.1_membrane_protein_Human_coronavirus_OC43	QBP84734	https://www.ncbi.nlm.nih.gov/protein/QBP84734
QBP84725.1_membrane_protein_Human_coronavirus_OC43	QBP84725	https://www.ncbi.nlm.nih.gov/protein/QBP84725
QBP84716.1_membrane_protein_Human_coronavirus_OC43	QBP84716	https://www.ncbi.nlm.nih.gov/protein/QBP84716
QBP84707.1_membrane_protein_Human_coronavirus_OC43	QBP84707	https://www.ncbi.nlm.nih.gov/protein/QBP84707
AZP73843.1_membrane_protein_Human_coronavirus_OC43	AZP73843	https://www.ncbi.nlm.nih.gov/protein/AZP73843
BBA20981.1_membrane_protein_Human_coronavirus_OC43	BBA20981	https://www.ncbi.nlm.nih.gov/protein/BBA20981
BBA20978.1_membrane_protein_Human_coronavirus_OC43	BBA20978	https://www.ncbi.nlm.nih.gov/protein/BBA20978
BBA20975.1_membrane_protein_Human_coronavirus_OC43	BBA20975	https://www.ncbi.nlm.nih.gov/protein/BBA20975
ATN39882.1_membrane_protein_Human_coronavirus_OC43	ATN39882	https://www.ncbi.nlm.nih.gov/protein/ATN39882
ATN39875.1_membrane_protein_Human_coronavirus_OC43	ATN39875	https://www.ncbi.nlm.nih.gov/protein/ATN39875
ARU07613.1_membrane_protein_Human_coronavirus_OC43	ARU07613	https://www.ncbi.nlm.nih.gov/protein/ARU07613
ARU07590.1_membrane_protein_Human_coronavirus_OC43	ARU07590	https://www.ncbi.nlm.nih.gov/protein/ARU07590
ARU07571.1_membrane_protein_Human_coronavirus_OC43	ARU07571	https://www.ncbi.nlm.nih.gov/protein/ARU07571
ARK08682.1_membrane_protein_Human_coronavirus_OC43	ARK08682	https://www.ncbi.nlm.nih.gov/protein/ARK08682
ARK08664.1_membrane_protein_Human_coronavirus_OC43	ARK08664	https://www.ncbi.nlm.nih.gov/protein/ARK08664
ARK08654.1_membrane_protein_Human_coronavirus_OC43	ARK08654	https://www.ncbi.nlm.nih.gov/protein/ARK08654
ARK08638.1_membrane_protein_Human_coronavirus_OC43	ARK08638	https://www.ncbi.nlm.nih.gov/protein/ARK08638
AIX09810.1_membrane_protein_Human_coronavirus_OC43	AIX09810	https://www.ncbi.nlm.nih.gov/protein/AIX09810
AOL02456.1_membrane_protein_Human_coronavirus_OC43	AOL02456	https://www.ncbi.nlm.nih.gov/protein/AOL02456
AIX09802.1_membrane_protein_Human_coronavirus_OC43	AIX09802	https://www.ncbi.nlm.nih.gov/protein/AIX09802
ARE30018.1_membrane_protein_Human_coronavirus_OC43	ARE30018	https://www.ncbi.nlm.nih.gov/protein/ARE30018
ARE30009.1_membrane_protein_Human_coronavirus_OC43	ARE30009	https://www.ncbi.nlm.nih.gov/protein/ARE30009
ARE30000.1_membrane_protein_Human_coronavirus_OC43	ARE30000	https://www.ncbi.nlm.nih.gov/protein/ARE30000
ARE29991.1_membrane_protein_Human_coronavirus_OC43	ARE29991	https://www.ncbi.nlm.nih.gov/protein/ARE29991
AAA45462.1_membrane_glycoprotein_Human_coronavirus_OC43	AAA45462	https://www.ncbi.nlm.nih.gov/protein/AAA45462
AGT51633.1_membrane_protein_Human_coronavirus_OC43	AGT51633	https://www.ncbi.nlm.nih.gov/protein/AGT51633
AAR01018.1_M_protein_Human_coronavirus_OC43	AAR01018	https://www.ncbi.nlm.nih.gov/protein/AAR01018
YP_009555244.1_membrane_protein_Human_coronavirus_OC43	YP_009555244	https://www.ncbi.nlm.nih.gov/protein/YP_009555244
AAT84365.1_membrane_protein_Human_coronavirus_OC43	AAT84365	https://www.ncbi.nlm.nih.gov/protein/AAT84365
AAT84357.1_membrane_protein_Human_coronavirus_OC43	AAT84357	https://www.ncbi.nlm.nih.gov/protein/AAT84357
AGT51763.1_membrane_protein_Human_coronavirus_OC43	AGT51763	https://www.ncbi.nlm.nih.gov/protein/AGT51763
AGT51753.1_membrane_protein_Human_coronavirus_OC43	AGT51753	https://www.ncbi.nlm.nih.gov/protein/AGT51753
AGT51693.1_membrane_protein_Human_coronavirus_OC43	AGT51693	https://www.ncbi.nlm.nih.gov/protein/AGT51693
AGT51603.1_membrane_protein_Human_coronavirus_OC43	AGT51603	https://www.ncbi.nlm.nih.gov/protein/AGT51603
AGT51524.1_membrane_protein_Human_coronavirus_OC43	AGT51524	https://www.ncbi.nlm.nih.gov/protein/AGT51524
AGT51484.1_membrane_protein_Human_coronavirus_OC43	AGT51484	https://www.ncbi.nlm.nih.gov/protein/AGT51484
AGT51773.1_membrane_protein_Human_coronavirus_OC43	AGT51773	https://www.ncbi.nlm.nih.gov/protein/AGT51773
AGT51723.1_membrane_protein_Human_coronavirus_OC43	AGT51723	https://www.ncbi.nlm.nih.gov/protein/AGT51723
AGT51703.1_membrane_protein_Human_coronavirus_OC43	AGT51703	https://www.ncbi.nlm.nih.gov/protein/AGT51703
AGT51573.1_membrane_protein_Human_coronavirus_OC43	AGT51573	https://www.ncbi.nlm.nih.gov/protein/AGT51573
AGT51544.1_membrane_protein_Human_coronavirus_OC43	AGT51544	https://www.ncbi.nlm.nih.gov/protein/AGT51544
AGT51474.1_membrane_protein_Human_coronavirus_OC43	AGT51474	https://www.ncbi.nlm.nih.gov/protein/AGT51474
AGT51464.1_membrane_protein_Human_coronavirus_OC43	AGT51464	https://www.ncbi.nlm.nih.gov/protein/AGT51464
AGT51425.1_membrane_protein_Human_coronavirus_OC43	AGT51425	https://www.ncbi.nlm.nih.gov/protein/AGT51425
AGT51783.1_membrane_protein_Human_coronavirus_OC43	AGT51783	https://www.ncbi.nlm.nih.gov/protein/AGT51783
AGT51683.1_membrane_protein_Human_coronavirus_OC43	AGT51683	https://www.ncbi.nlm.nih.gov/protein/AGT51683
AGT51663.1_membrane_protein_Human_coronavirus_OC43	AGT51663	https://www.ncbi.nlm.nih.gov/protein/AGT51663
AGT51405.1_membrane_protein_Human_coronavirus_OC43	AGT51405	https://www.ncbi.nlm.nih.gov/protein/AGT51405
AGT51743.1_membrane_protein_Human_coronavirus_OC43	AGT51743	https://www.ncbi.nlm.nih.gov/protein/AGT51743
AGT51713.1_membrane_protein_Human_coronavirus_OC43	AGT51713	https://www.ncbi.nlm.nih.gov/protein/AGT51713
AGT51564.1_membrane_protein_Human_coronavirus_OC43	AGT51564	https://www.ncbi.nlm.nih.gov/protein/AGT51564
AGT51554.1_membrane_protein_Human_coronavirus_OC43	AGT51554	https://www.ncbi.nlm.nih.gov/protein/AGT51554
AGT51434.1_membrane_protein_Human_coronavirus_OC43	AGT51434	https://www.ncbi.nlm.nih.gov/protein/AGT51434
AGT51673.1_membrane_protein_Human_coronavirus_OC43	AGT51673	https://www.ncbi.nlm.nih.gov/protein/AGT51673
AGT51415.1_membrane_protein_Human_coronavirus_OC43	AGT51415	https://www.ncbi.nlm.nih.gov/protein/AGT51415
AGT51643.1_membrane_protein_Human_coronavirus_OC43	AGT51643	https://www.ncbi.nlm.nih.gov/protein/AGT51643
AGT51583.1_membrane_protein_Human_coronavirus_OC43	AGT51583	https://www.ncbi.nlm.nih.gov/protein/AGT51583
AJC98138.1_membrane_protein_Human_coronavirus_OC43	AJC98138	https://www.ncbi.nlm.nih.gov/protein/AJC98138
AJC98130.1_membrane_protein_Human_coronavirus_OC43	AJC98130	https://www.ncbi.nlm.nih.gov/protein/AJC98130
AGT51613.1_membrane_protein_Human_coronavirus_OC43	AGT51613	https://www.ncbi.nlm.nih.gov/protein/AGT51613
AGT51534.1_membrane_protein_Human_coronavirus_OC43	AGT51534	https://www.ncbi.nlm.nih.gov/protein/AGT51534
AGT51593.1_membrane_protein_Human_coronavirus_OC43	AGT51593	https://www.ncbi.nlm.nih.gov/protein/AGT51593
AGT51454.1_membrane_protein_Human_coronavirus_OC43	AGT51454	https://www.ncbi.nlm.nih.gov/protein/AGT51454
AMK59680.1_M_protein_Human_coronavirus_OC43	AMK59680	https://www.ncbi.nlm.nih.gov/protein/AMK59680
ATP16770.1_membrane_protein_Human_coronavirus_OC43	ATP16770	https://www.ncbi.nlm.nih.gov/protein/ATP16770
ATP16760.1_membrane_protein_Human_coronavirus_OC43	ATP16760	https://www.ncbi.nlm.nih.gov/protein/ATP16760
AGT51733.1_membrane_protein_Human_coronavirus_OC43	AGT51733	https://www.ncbi.nlm.nih.gov/protein/AGT51733
QBP84762.1_membrane_protein_Human_coronavirus_OC43	QBP84762	https://www.ncbi.nlm.nih.gov/protein/QBP84762
AVQ05267.1_membrane_protein_Human_coronavirus_OC43	AVQ05267	https://www.ncbi.nlm.nih.gov/protein/AVQ05267
ARK08673.1_membrane_protein_Human_coronavirus_OC43	ARK08673	https://www.ncbi.nlm.nih.gov/protein/ARK08673
QDH43729.1_M_Human_coronavirus_OC43	QDH43729	https://www.ncbi.nlm.nih.gov/protein/QDH43729
ORF1ab OC43
AWW13556.1_polyprotein_Human_coronavirus_OC43	AWW13556	https://www.ncbi.nlm.nih.gov/protein/AWW13556
AWW13540.1_polyprotein_Human_coronavirus_OC43	AWW13540	https://www.ncbi.nlm.nih.gov/protein/AWW13540
AIV41834.1_replicase_polyprotein_1ab_Human_coronavirus_OC43	AIV41834	https://www.ncbi.nlm.nih.gov/protein/AIV41834
AIV41894.1_replicase_polyprotein_1ab_Human_coronavirus_OC43	AIV41894	https://www.ncbi.nlm.nih.gov/protein/AIV41894
AJC98133.1_replicase_polyprotein_Human_coronavirus_OC43	AJC98133	https://www.ncbi.nlm.nih.gov/protein/AJC98133
ATP16764.1_ORF1ab_polyprotein_Human_coronavirus_OC43	ATP16764	https://www.ncbi.nlm.nih.gov/protein/ATP16764
AJC98124.1_replicase_polyprotein_Human_coronavirus_OC43	AJC98124	https://www.ncbi.nlm.nih.gov/protein/AJC98124
AGT51777.1_replicase_polyprotein_1ab_Human_coronavirus_OC43	AGT51777	https://www.ncbi.nlm.nih.gov/protein/AGT51777
AGT51707.1_replicase_polyprotein_1ab_Human_coronavirus_OC43	AGT51707	https://www.ncbi.nlm.nih.gov/protein/AGT51707
AGT51548.1_replicase_polyprotein_1ab_Human_coronavirus_OC43	AGT51548	https://www.ncbi.nlm.nih.gov/protein/AGT51548
AGT51538.1_replicase_polyprotein_1ab_Human_coronavirus_OC43	AGT51538	https://www.ncbi.nlm.nih.gov/protein/AGT51538
AGT51468.1_replicase_polyprotein_1ab_Human_coronavirus_OC43	AGT51468	https://www.ncbi.nlm.nih.gov/protein/AGT51468
AGT51458.1_replicase_polyprotein_1ab_Human_coronavirus_OC43	AGT51458	https://www.ncbi.nlm.nih.gov/protein/AGT51458
AGT51419.1_replicase_polyprotein_1ab_Human_coronavirus_OC43	AGT51419	https://www.ncbi.nlm.nih.gov/protein/AGT51419
AGT51558.1_replicase_polyprotein_1ab_Human_coronavirus_OC43	AGT51558	https://www.ncbi.nlm.nih.gov/protein/AGT51558
AGT51400.1_putative_replicase_polyprotein_1ab_part.	AGT51400	https://www.ncbi.nlm.nih.gov/protein/AGT51400
AGT51657.1_replicase_polyprotein_1ab_Human_coronavirus_OC43	AGT51657	https://www.ncbi.nlm.nih.gov/protein/AGT51657
AGT51409.1_replicase_polyprotein_1ab_Human_coronavirus_OC43	AGT51409	https://www.ncbi.nlm.nih.gov/protein/AGT51409
AGT51677.1_replicase_polyprotein_1ab_Human_coronavirus_OC43	AGT51677	https://www.ncbi.nlm.nih.gov/protein/AGT51677
AGT51577.1_replicase_polyprotein_1ab_Human_coronavirus_OC43	AGT51577	https://www.ncbi.nlm.nih.gov/protein/AGT51577
AGT51667.1_replicase_polyprotein_1ab_Human_coronavirus_OC43	AGT51667	https://www.ncbi.nlm.nih.gov/protein/AGT51667
AGT51637.1_replicase_polyprotein_1ab_Human_coronavirus_OC43	AGT51637	https://www.ncbi.nlm.nih.gov/protein/AGT51637
YP_009555238.1_Orf1ab_Human_coronavirus_OC43	YP_009555238	https://www.ncbi.nlm.nih.gov/protein/YP_009555238
AAT84359.1_Orf1ab_Human_coronavirus_OC43	AAT84359	https://www.ncbi.nlm.nih.gov/protein/AAT84359
AAT84351.1_Orf1ab_Human_coronavirus_OC43	AAT84351	https://www.ncbi.nlm.nih.gov/protein/AAT84351
AGT51787.1_replicase_polyprotein_1ab_Human_coronavirus_OC43	AGT51787	https://www.ncbi.nlm.nih.gov/protein/AGT51787
AGT51647.1_replicase_polyprotein_1ab_Human_coronavirus_OC43	AGT51647	https://www.ncbi.nlm.nih.gov/protein/AGT51647
AIV41858.1_replicase_polyprotein_1ab_Human_coronavirus_OC43	AIV41858	https://www.ncbi.nlm.nih.gov/protein/AIV41858
AIV41888.1_replicase_polyprotein_1ab_Human_coronavirus_OC43	AIV41888	https://www.ncbi.nlm.nih.gov/protein/AIV41888
AIV41852.1_replicase_polyprotein_1ab_Human_coronavirus_OC43	AIV41852	https://www.ncbi.nlm.nih.gov/protein/AIV41852
AIV41846.1_replicase_polyprotein_1ab_Human_coronavirus_OC43	AIV41846	https://www.ncbi.nlm.nih.gov/protein/AIV41846
AIV41780.1_replicase_polyprotein_1ab_Human_coronavirus_OC43	AIV41780	https://www.ncbi.nlm.nih.gov/protein/AIV41780
AIV41786.1_replicase_polyprotein_1ab_Human_coronavirus_OC43	AIV41786	https://www.ncbi.nlm.nih.gov/protein/AIV41786
ATP16754.1_ORF1ab_polyprotein_Human_coronavirus_OC43	ATP16754	https://www.ncbi.nlm.nih.gov/protein/ATP16754
AGT51727.1_replicase_polyprotein_1ab_Human_coronavirus_OC43	AGT51727	https://www.ncbi.nlm.nih.gov/protein/AGT51727
AGT51448.1_replicase_polyprotein_1ab_Human_coronavirus_OC43	AGT51448	https://www.ncbi.nlm.nih.gov/protein/AGT51448
AGT51587.1_replicase_polyprotein_1ab_Human_coronavirus_OC43	AGT51587	https://www.ncbi.nlm.nih.gov/protein/AGT51587
AGT51607.1_replicase_polyprotein_1ab_Human_coronavirus_OC43	AGT51607	https://www.ncbi.nlm.nih.gov/protein/AGT51607
AGT51528.1_replicase_polyprotein_1ab_Human_coronavirus_OC43	AGT51528	https://www.ncbi.nlm.nih.gov/protein/AGT51528
AIV41792.1_replicase_polyprotein_1ab_Human_coronavirus_OC43	AIV41792	https://www.ncbi.nlm.nih.gov/protein/AIV41792
AAX85666.1_replicase_polyprotein_Human_coronavirus_OC43	AAX85666	https://www.ncbi.nlm.nih.gov/protein/AAX85666
AEN19355.1_replicase_polyprotein_Human_coronavirus_OC43	AEN19355	https://www.ncbi.nlm.nih.gov/protein/AEN19355
AGT51617.1_replicase_polyprotein_1ab_Human_coronavirus_OC43	AGT51617	https://www.ncbi.nlm.nih.gov/protein/AGT51617
AGT51508.1_replicase_polyprotein_1ab_Human_coronavirus_OC43	AGT51508	https://www.ncbi.nlm.nih.gov/protein/AGT51508
AGT51488.1_replicase_polyprotein_1ab_Human_coronavirus_OC43	AGT51488	https://www.ncbi.nlm.nih.gov/protein/AGT51488
AGT51498.1_replicase_polyprotein_1ab_Human_coronavirus_OC43	AGT51498	https://www.ncbi.nlm.nih.gov/protein/AGT51498
AGT51797.1_replicase_polyprotein_1ab_Human_coronavirus_OC43	AGT51797	https://www.ncbi.nlm.nih.gov/protein/AGT51797
AGT51438.1_replicase_polyprotein_1ab_Human_coronavirus_OC43	AGT51438	https://www.ncbi.nlm.nih.gov/protein/AGT51438
AGT51518.1_replicase_polyprotein_1ab_Human_coronavirus_OC43	AGT51518	https://www.ncbi.nlm.nih.gov/protein/AGT51518
AGT51767.1_replicase_polyprotein_1ab_Human_coronavirus_OC43	AGT51767	https://www.ncbi.nlm.nih.gov/protein/AGT51767
AGT51757.1_replicase_polyprotein_1ab_Human_coronavirus_OC43	AGT51757	https://www.ncbi.nlm.nih.gov/protein/AGT51757
AGT51717.1_replicase_polyprotein_1ab_Human_coronavirus_OC43	AGT51717	https://www.ncbi.nlm.nih.gov/protein/AGT51717
AGT51627.1_replicase_polyprotein_1ab_Human_coronavirus_OC43	AGT51627	https://www.ncbi.nlm.nih.gov/protein/AGT51627
AGT51747.1_replicase_polyprotein_1ab_Human_coronavirus_OC43	AGT51747	https://www.ncbi.nlm.nih.gov/protein/AGT51747
AGT51697.1_replicase_polyprotein_1ab_Human_coronavirus_OC43	AGT51697	https://www.ncbi.nlm.nih.gov/protein/AGT51697
AGT51478.1_replicase_polyprotein_1ab_Human_coronavirus_OC43	AGT51478	https://www.ncbi.nlm.nih.gov/protein/AGT51478
AGT51687.1_replicase_polyprotein_1ab_Human_coronavirus_OC43	AGT51687	https://www.ncbi.nlm.nih.gov/protein/AGT51687
AGT51597.1_replicase_polyprotein_1ab_Human_coronavirus_OC43	AGT51597	https://www.ncbi.nlm.nih.gov/protein/AGT51597
AGT51568.1_replicase_polyprotein_1ab_Human_coronavirus_OC43	AGT51568	https://www.ncbi.nlm.nih.gov/protein/AGT51568
AIV41990.1_replicase_polyprotein_1ab_Human_coronavirus_OC43	AIV41990	https://www.ncbi.nlm.nih.gov/protein/AIV41990
AIX09796.1_replicase_polyprotein_1ab_Human_coronavirus_OC43	AIX09796	https://www.ncbi.nlm.nih.gov/protein/AIX09796
AIV41966.1_replicase_polyprotein_1ab_Human_coronavirus_OC43	AIV41966	https://www.ncbi.nlm.nih.gov/protein/AIV41966
AIV42008.1_replicase_polyprotein_1ab_Human_coronavirus_OC43	AIV42008	https://www.ncbi.nlm.nih.gov/protein/AIV42008
AIX09804.1_replicase_polyprotein_1ab_Human_coronavirus_OC43	AIX09804	https://www.ncbi.nlm.nih.gov/protein/AIX09804
AIV41774.1_replicase_polyprotein_1ab_Human_coronavirus_OC43	AIV41774	https://www.ncbi.nlm.nih.gov/protein/AIV41774
AIV41816.1_replicase_polyprotein_1ab_Human_coronavirus_OC43	AIV41816	https://www.ncbi.nlm.nih.gov/protein/AIV41816
AXX83354.1_replicase_polyprotein_1ab_Human_coronavirus_OC43	AXX83354	https://www.ncbi.nlm.nih.gov/protein/AXX83354
AXX83324.1_replicase_polyprotein_1ab_Human_coronavirus_OC43	AXX83324	https://www.ncbi.nlm.nih.gov/protein/AXX83324
AOL02450.1_polyprotein_Human_coronavirus_OC43	AOL02450	https://www.ncbi.nlm.nih.gov/protein/AOL02450
AIV41978.1_replicase_polyprotein_1ab_Human_coronavirus_OC43	AIV41978	https://www.ncbi.nlm.nih.gov/protein/AIV41978
AIV41996.1_replicase_polyprotein_1ab_Human_coronavirus_OC43	AIV41996	https://www.ncbi.nlm.nih.gov/protein/AIV41996
AIV42002.1_replicase_polyprotein_1ab_Human_coronavirus_OC43	AIV42002	https://www.ncbi.nlm.nih.gov/protein/AIV42002
AEN19363.1_replicase_polyprotein_Human_coronavirus_OC43	AEN19363	https://www.ncbi.nlm.nih.gov/protein/AEN19363
AAX85675.1_replicase_polyprotein_Human_coronavirus_OC43	AAX85675	https://www.ncbi.nlm.nih.gov/protein/AAX85675
sp|P0C6X6.1|R1AB_CVHOC_RecName:_Full_Replicase_pol	sp|P0C6X6	https://www.ncbi.nlm.nih.gov/protein/sp|P0C6X6
AIV41828.1_replicase_polyprotein_1ab_Human_coronavirus_OC43	AIV41828	https://www.ncbi.nlm.nih.gov/protein/AIV41828
AIV41984.1_replicase_polyprotein_1ab_Human_coronavirus_OC43	AIV41984	https://www.ncbi.nlm.nih.gov/protein/AIV41984
AIV41936.1_replicase_polyprotein_1ab_Human_coronavirus_OC43	AIV41936	https://www.ncbi.nlm.nih.gov/protein/AIV41936
AIV41798.1_replicase_polyprotein_1ab_Human_coronavirus_OC43	AIV41798	https://www.ncbi.nlm.nih.gov/protein/AIV41798
AIV41912.1_replicase_polyprotein_1ab_Human_coronavirus_OC43	AIV41912	https://www.ncbi.nlm.nih.gov/protein/AIV41912
AIV41804.1_replicase_polyprotein_1ab_Human_coronavirus_OC43	AIV41804	https://www.ncbi.nlm.nih.gov/protein/AIV41804
AIV41810.1_replicase_polyprotein_1ab_Human_coronavirus_OC43	AIV41810	https://www.ncbi.nlm.nih.gov/protein/AIV41810
AIV41930.1_replicase_polyprotein_1ab_Human_coronavirus_OC43	AIV41930	https://www.ncbi.nlm.nih.gov/protein/AIV41930
AIV41948.1_replicase_polyprotein_1ab_Human_coronavirus_OC43	AIV41948	https://www.ncbi.nlm.nih.gov/protein/AIV41948
AIV41960.1_replicase_polyprotein_1ab_Human_coronavirus_OC43	AIV41960	https://www.ncbi.nlm.nih.gov/protein/AIV41960
AIV41972.1_replicase_polyprotein_1ab_Human_coronavirus_OC43	AIV41972	https://www.ncbi.nlm.nih.gov/protein/AIV41972
AIV41822.1_replicase_polyprotein_1ab_Human_coronavirus_OC43	AIV41822	https://www.ncbi.nlm.nih.gov/protein/AIV41822
AIV41864.1_replicase_polyprotein_1ab_Human_coronavirus_OC43	AIV41864	https://www.ncbi.nlm.nih.gov/protein/AIV41864
AIV41942.1_replicase_polyprotein_1ab_Human_coronavirus_OC43	AIV41942	https://www.ncbi.nlm.nih.gov/protein/AIV41942
AIV41954.1_replicase_polyprotein_1ab_Human_coronavirus_OC43	AIV41954	https://www.ncbi.nlm.nih.gov/protein/AIV41954
AIV41906.1_replicase_polyprotein_1ab_Human_coronavirus_OC43	AIV41906	https://www.ncbi.nlm.nih.gov/protein/AIV41906
AIV41924.1_replicase_polyprotein_1ab_Human_coronavirus_OC43	AIV41924	https://www.ncbi.nlm.nih.gov/protein/AIV41924
AIV41900.1_replicase_polyprotein_1ab_Human_coronavirus_OC43	AIV41900	https://www.ncbi.nlm.nih.gov/protein/AIV41900
AIV41918.1_replicase_polyprotein_1ab_Human_coronavirus_OC43	AIV41918	https://www.ncbi.nlm.nih.gov/protein/AIV41918
QBQ01836.1_polyprotein_Human_coronavirus_OC43	QBQ01836	https://www.ncbi.nlm.nih.gov/protein/QBQ01836
AXX83294.1_replicase_polyprotein_1ab_Human_coronavirus_OC43	AXX83294	https://www.ncbi.nlm.nih.gov/protein/AXX83294
AXX83306.1_replicase_polyprotein_1ab_Human_coronavirus_OC43	AXX83306	https://www.ncbi.nlm.nih.gov/protein/AXX83306
AXX83366.1_replicase_polyprotein_1ab_Human_coronavirus_OC43	AXX83366	https://www.ncbi.nlm.nih.gov/protein/AXX83366
AXX83360.1_replicase_polyprotein_1ab_Human_coronavirus_OC43	AXX83360	https://www.ncbi.nlm.nih.gov/protein/AXX83360
AXX83348.1_replicase_polyprotein_1ab_Human_coronavirus_OC43	AXX83348	https://www.ncbi.nlm.nih.gov/protein/AXX83348
AXX83378.1_replicase_polyprotein_1ab_Human_coronavirus_OC43	AXX83378	https://www.ncbi.nlm.nih.gov/protein/AXX83378
AWW13572.1_polyprotein_Human_coronavirus_OC43	AWW13572	https://www.ncbi.nlm.nih.gov/protein/AWW13572
AWW13548.1_polyprotein_Human_coronavirus_OC43	AWW13548	https://www.ncbi.nlm.nih.gov/protein/AWW13548
AWW13532.1_polyprotein_Human_coronavirus_OC43	AWW13532	https://www.ncbi.nlm.nih.gov/protein/AWW13532
AWW13516.1_polyprotein_Human_coronavirus_OC43	AWW13516	https://www.ncbi.nlm.nih.gov/protein/AWW13516
AWW13508.1_polyprotein_Human_coronavirus_OC43	AWW13508	https://www.ncbi.nlm.nih.gov/protein/AWW13508
AWW13571.1_polyprotein_Human_coronavirus_OC43	AWW13571	https://www.ncbi.nlm.nih.gov/protein/AWW13571
AIV41840.1_replicase_polyprotein_1ab_Human_coronavirus_OC43	AIV41840	https://www.ncbi.nlm.nih.gov/protein/AIV41840
AIV41876.1_replicase_polyprotein_1ab_Human_coronavirus_OC43	AIV41876	https://www.ncbi.nlm.nih.gov/protein/AIV41876
AQN78693.1_replicase_polyprotein_1ab_Human_coronavirus_OC43	AQN78693	https://www.ncbi.nlm.nih.gov/protein/AQN78693
AQN78677.1_replicase_polyprotein_1ab_Human_coronavirus_OC43	AQN78677	https://www.ncbi.nlm.nih.gov/protein/AQN78677
AQN78685.1_replicase_polyprotein_1ab_Human_coronavirus_OC43	AQN78685	https://www.ncbi.nlm.nih.gov/protein/AQN78685
AQN78725.1_replicase_polyprotein_1ab_Human_coronavirus_OC43	AQN78725	https://www.ncbi.nlm.nih.gov/protein/AQN78725
AQN78733.1_replicase_polyprotein_1ab_Human_coronavirus_OC43	AQN78733	https://www.ncbi.nlm.nih.gov/protein/AQN78733
AQN78757.1_replicase_polyprotein_1ab_Human_coronavirus_OC43	AQN78757	https://www.ncbi.nlm.nih.gov/protein/AQN78757
AQN78741.1_replicase_polyprotein_1ab_Human_coronavirus_OC43	AQN78741	https://www.ncbi.nlm.nih.gov/protein/AQN78741
AQN78709.1_replicase_polyprotein_1ab_Human_coronavirus_OC43	AQN78709	https://www.ncbi.nlm.nih.gov/protein/AQN78709
AQN78661.1_replicase_polyprotein_1ab_Human_coronavirus_OC43	AQN78661	https://www.ncbi.nlm.nih.gov/protein/AQN78661
QBP84737.1_polyprotein_Human_coronavirus_OC43	QBP84737	https://www.ncbi.nlm.nih.gov/protein/QBP84737
QBP84746.1_polyprotein_Human_coronavirus_OC43	QBP84746	https://www.ncbi.nlm.nih.gov/protein/QBP84746
QBP84701.1_polyprotein_Human_coronavirus_OC43	QBP84701	https://www.ncbi.nlm.nih.gov/protein/QBP84701
QBP84719.1_polyprotein_Human_coronavirus_OC43	QBP84719	https://www.ncbi.nlm.nih.gov/protein/QBP84719
AQN78773.1_replicase_polyprotein_1ab_Human_coronavirus_OC43	AQN78773	https://www.ncbi.nlm.nih.gov/protein/AQN78773
QBP84728.1_polyprotein_Human_coronavirus_OC43	QBP84728	https://www.ncbi.nlm.nih.gov/protein/QBP84728
QBP84710.1_polyprotein_Human_coronavirus_OC43	QBP84710	https://www.ncbi.nlm.nih.gov/protein/QBP84710
AQN78765.1_replicase_polyprotein_1ab_Human_coronavirus_OC43	AQN78765	https://www.ncbi.nlm.nih.gov/protein/AQN78765
AIV41882.1_replicase_polyprotein_1ab_Human_coronavirus_OC43	AIV41882	https://www.ncbi.nlm.nih.gov/protein/AIV41882
AIV41870.1_replicase_polyprotein_1ab_Human_coronavirus_OC43	AIV41870	https://www.ncbi.nlm.nih.gov/protein/AIV41870
AQN78653.1_replicase_polyprotein_1ab_Human_coronavirus_OC43	AQN78653	https://www.ncbi.nlm.nih.gov/protein/AQN78653
AQN78701.1_replicase_polyprotein_1ab_Human_coronavirus_OC43	AQN78701	https://www.ncbi.nlm.nih.gov/protein/AQN78701
AQN78669.1_replicase_polyprotein_1ab_Human_coronavirus_OC43	AQN78669	https://www.ncbi.nlm.nih.gov/protein/AQN78669
AQN78749.1_replicase_polyprotein_1ab_Human_coronavirus_OC43	AQN78749	https://www.ncbi.nlm.nih.gov/protein/AQN78749
AQN78717.1_replicase_polyprotein_1ab_Human_coronavirus_OC43	AQN78717	https://www.ncbi.nlm.nih.gov/protein/AQN78717
AXX83318.1_replicase_polyprotein_1ab_Human_coronavirus_OC43	AXX83318	https://www.ncbi.nlm.nih.gov/protein/AXX83318
AXX83342.1_replicase_polyprotein_1ab_Human_coronavirus_OC43	AXX83342	https://www.ncbi.nlm.nih.gov/protein/AXX83342
AXX83336.1_replicase_polyprotein_1ab_Human_coronavirus_OC43	AXX83336	https://www.ncbi.nlm.nih.gov/protein/AXX83336
AXX83372.1_replicase_polyprotein_1ab_Human_coronavirus_OC43	AXX83372	https://www.ncbi.nlm.nih.gov/protein/AXX83372
AXX83300.1_replicase_polyprotein_1ab_Human_coronavirus_OC43	AXX83300	https://www.ncbi.nlm.nih.gov/protein/AXX83300
AXX83330.1_replicase_polyprotein_1ab_Human_coronavirus_OC43	AXX83330	https://www.ncbi.nlm.nih.gov/protein/AXX83330
AXX83312.1_replicase_polyprotein_1ab_Human_coronavirus_OC43	AXX83312	https://www.ncbi.nlm.nih.gov/protein/AXX83312
Spike SARS-CoV-2
QIS30395.1_surface_glycoprotein_SARS_CoV_2	QIS30395	https://www.ncbi.nlm.nih.gov/protein/QIS30395
QIS30185.1_surface_glycoprotein_SARS_CoV_2	QIS30185	https://www.ncbi.nlm.nih.gov/protein/QIS30185
QIM47457.1_surface_glycoprotein_SARS_CoV_2	QIM47457	https://www.ncbi.nlm.nih.gov/protein/QIM47457
QIU78848.1_surface_glycoprotein_SARS_CoV_2	QIU78848	https://www.ncbi.nlm.nih.gov/protein/QIU78848
QIU78872.1_surface_glycoprotein_SARS_CoV_2	QIU78872	https://www.ncbi.nlm.nih.gov/protein/QIU78872
QIQ08820.1_surface_glycoprotein_SARS_CoV_2	QIQ08820	https://www.ncbi.nlm.nih.gov/protein/QIQ08820
QIS30054.1_surface_glycoprotein_SARS_CoV_2	QIS30054	https://www.ncbi.nlm.nih.gov/protein/QIS30054
QIQ08800.1_surface_glycoprotein_SARS_CoV_2	QIQ08800	https://www.ncbi.nlm.nih.gov/protein/QIQ08800
QIU78824.1_surface_glycoprotein_SARS_CoV_2	QIU78824	https://www.ncbi.nlm.nih.gov/protein/QIU78824
QIU78860.1_surface_glycoprotein_SARS_CoV_2	QIU78860	https://www.ncbi.nlm.nih.gov/protein/QIU78860
QIS60846.1_surface_glycoprotein_SARS_CoV_2	QIS60846	https://www.ncbi.nlm.nih.gov/protein/QIS60846
QIS30145.1_surface_glycoprotein_SARS_CoV_2	QIS30145	https://www.ncbi.nlm.nih.gov/protein/QIS30145
QIS30355.1_surface_glycoprotein_SARS_CoV_2	QIS30355	https://www.ncbi.nlm.nih.gov/protein/QIS30355
QIS30504.1_surface_glycoprotein_SARS_CoV_2	QIS30504	https://www.ncbi.nlm.nih.gov/protein/QIS30504
QIM47476.1_surface_glycoprotein_SARS_CoV_2	QIM47476	https://www.ncbi.nlm.nih.gov/protein/QIM47476
QIV65000.1_surface_glycoprotein_SARS_CoV_2	QIV65000	https://www.ncbi.nlm.nih.gov/protein/QIV65000
QIV65022.1_surface_glycoprotein_SARS_CoV_2	QIV65022	https://www.ncbi.nlm.nih.gov/protein/QIV65022
QIV65044.1_surface_glycoprotein_SARS_CoV_2	QIV65044	https://www.ncbi.nlm.nih.gov/protein/QIV65044
QIS61060.1_surface_glycoprotein_SARS_CoV_2	QIS61060	https://www.ncbi.nlm.nih.gov/protein/QIS61060
QIS60654.1_surface_glycoprotein_SARS_CoV_2	QIS60654	https://www.ncbi.nlm.nih.gov/protein/QIS60654
QIU81657.1_surface_glycoprotein_SARS_CoV_2	QIU81657	https://www.ncbi.nlm.nih.gov/protein/QIU81657
QIU81369.1_surface_glycoprotein_SARS_CoV_2	QIU81369	https://www.ncbi.nlm.nih.gov/protein/QIU81369
QIS60606.1_surface_glycoprotein_SARS_CoV_2	QIS60606	https://www.ncbi.nlm.nih.gov/protein/QIS60606
QIS30595.1_surface_glycoprotein_SARS_CoV_2	QIS30595	https://www.ncbi.nlm.nih.gov/protein/QIS30595
QIQ49922.1_surface_glycoprotein_SARS_CoV_2	QIQ49922	https://www.ncbi.nlm.nih.gov/protein/QIQ49922
QIQ49902.1_surface_glycoprotein_SARS_CoV_2	QIQ49902	https://www.ncbi.nlm.nih.gov/protein/QIQ49902
QIS60822.1_surface_glycoprotein_SARS_CoV_2	QIS60822	https://www.ncbi.nlm.nih.gov/protein/QIS60822
QIS30135.1_surface_glycoprotein_SARS_CoV_2	QIS30135	https://www.ncbi.nlm.nih.gov/protein/QIS30135
QIS61528.1_surface_glycoprotein_SARS_CoV_2	QIS61528	https://www.ncbi.nlm.nih.gov/protein/QIS61528
QIS61374.1_surface_glycoprotein_SARS_CoV_2	QIS61374	https://www.ncbi.nlm.nih.gov/protein/QIS61374
QIS30225.1_surface_glycoprotein_SARS_CoV_2	QIS30225	https://www.ncbi.nlm.nih.gov/protein/QIS30225
QIQ50102.1_surface_glycoprotein_SARS_CoV_2	QIQ50102	https://www.ncbi.nlm.nih.gov/protein/QIQ50102
QIU81213.1_surface_glycoprotein_SARS_CoV_2	QIU81213	https://www.ncbi.nlm.nih.gov/protein/QIU81213
QIS60558.1_surface_glycoprotein_SARS_CoV_2	QIS60558	https://www.ncbi.nlm.nih.gov/protein/QIS60558
QIS30645.1_surface_glycoprotein_SARS_CoV_2	QIS30645	https://www.ncbi.nlm.nih.gov/protein/QIS30645
QIS30525.1_surface_glycoprotein_SARS_CoV_2	QIS30525	https://www.ncbi.nlm.nih.gov/protein/QIS30525
QIU81429.1_surface_glycoprotein_SARS_CoV_2	QIU81429	https://www.ncbi.nlm.nih.gov/protein/QIU81429
QIU81453.1_surface_glycoprotein_SARS_CoV_2	QIU81453	https://www.ncbi.nlm.nih.gov/protein/QIU81453
QIS30575.1_surface_glycoprotein_SARS_CoV_2	QIS30575	https://www.ncbi.nlm.nih.gov/protein/QIS30575
QIS61110.1_surface_glycoprotein_SARS_CoV_2	QIS61110	https://www.ncbi.nlm.nih.gov/protein/QIS61110
QIU81405.1_surface_glycoprotein_SARS_CoV_2	QIU81405	https://www.ncbi.nlm.nih.gov/protein/QIU81405
QIU81609.1_surface_glycoprotein_SARS_CoV_2	QIU81609	https://www.ncbi.nlm.nih.gov/protein/QIU81609
QIS61170.1_surface_glycoprotein_SARS_CoV_2	QIS61170	https://www.ncbi.nlm.nih.gov/protein/QIS61170
QIU81741.1_surface_glycoprotein_SARS_CoV_2	QIU81741	https://www.ncbi.nlm.nih.gov/protein/QIU81741
QIQ49832.1_surface_glycoprotein_SARS_CoV_2	QIQ49832	https://www.ncbi.nlm.nih.gov/protein/QIQ49832
QIU80949.1_surface_glycoprotein_SARS_CoV_2	QIU80949	https://www.ncbi.nlm.nih.gov/protein/QIU80949
QIS30455.1_surface_glycoprotein_SARS_CoV_2	QIS30455	https://www.ncbi.nlm.nih.gov/protein/QIS30455
QIQ49882.1_surface_glycoprotein_SARS_CoV_2	QIQ49882	https://www.ncbi.nlm.nih.gov/protein/QIQ49882
QIQ50152.1_surface_glycoprotein_SARS_CoV_2	QIQ50152	https://www.ncbi.nlm.nih.gov/protein/QIQ50152
QIS30425.1_surface_glycoprotein_SARS_CoV_2	QIS30425	https://www.ncbi.nlm.nih.gov/protein/QIS30425
QIS30625.1_surface_glycoprotein_SARS_CoV_2	QIS30625	https://www.ncbi.nlm.nih.gov/protein/QIS30625
QHS34546.1_surface_glycoprotein_SARS_CoV_2	QHS34546	https://www.ncbi.nlm.nih.gov/protein/QHS34546
QIV65033.1_surface_glycoprotein_SARS_CoV_2	QIV65033	https://www.ncbi.nlm.nih.gov/protein/QIV65033
QIV15164.1_surface_glycoprotein_SARS_CoV_2	QIV15164	https://www.ncbi.nlm.nih.gov/protein/QIV15164
QIU81885.1_surface_glycoprotein_SARS_CoV_2	QIU81885	https://www.ncbi.nlm.nih.gov/protein/QIU81885
QIU81585.1_surface_glycoprotein_SARS_CoV_2	QIU81585	https://www.ncbi.nlm.nih.gov/protein/QIU81585
QIU80973.1_surface_glycoprotein_SARS_CoV_2	QIU80973	https://www.ncbi.nlm.nih.gov/protein/QIU80973
QIU80913.1_surface_glycoprotein_SARS_CoV_2	QIU80913	https://www.ncbi.nlm.nih.gov/protein/QIU80913
QIU78825.1_surface_glycoprotein_SARS_CoV_2	QIU78825	https://www.ncbi.nlm.nih.gov/protein/QIU78825
QIU78719.1_surface_glycoprotein_SARS_CoV_2	QIU78719	https://www.ncbi.nlm.nih.gov/protein/QIU78719
QIS61468.1_surface_glycoprotein_SARS_CoV_2	QIS61468	https://www.ncbi.nlm.nih.gov/protein/QIS61468
QIS61422.1_surface_glycoprotein_SARS_CoV_2	QIS61422	https://www.ncbi.nlm.nih.gov/protein/QIS61422
QIS61338.1_surface_glycoprotein_SARS_CoV_2	QIS61338	https://www.ncbi.nlm.nih.gov/protein/QIS61338
QIS61254.1_surface_glycoprotein_SARS_CoV_2	QIS61254	https://www.ncbi.nlm.nih.gov/protein/QIS61254
QIS60978.1_surface_glycoprotein_SARS_CoV_2	QIS60978	https://www.ncbi.nlm.nih.gov/protein/QIS60978
QIS60930.1_surface_glycoprotein_SARS_CoV_2	QIS60930	https://www.ncbi.nlm.nih.gov/protein/QIS60930
QIS60906.1_surface_glycoprotein_SARS_CoV_2	QIS60906	https://www.ncbi.nlm.nih.gov/protein/QIS60906
QIS61456.1_surface_glycoprotein_SARS_CoV_2	QIS61456	https://www.ncbi.nlm.nih.gov/protein/QIS61456
QIU81910.1_surface_glycoprotein_SARS_CoV_2	QIU81910	https://www.ncbi.nlm.nih.gov/protein/QIU81910
QIS60582.1_surface_glycoprotein_SARS_CoV_2	QIS60582	https://www.ncbi.nlm.nih.gov/protein/QIS60582
QIS60546.1_surface_glycoprotein_SARS_CoV_2	QIS60546	https://www.ncbi.nlm.nih.gov/protein/QIS60546
QIS60489.1_surface_glycoprotein_SARS_CoV_2	QIS60489	https://www.ncbi.nlm.nih.gov/protein/QIS60489
QIS30615.1_surface_glycoprotein_SARS_CoV_2	QIS30615	https://www.ncbi.nlm.nih.gov/protein/QIS30615
QIS30335.1_surface_glycoprotein_SARS_CoV_2	QIS30335	https://www.ncbi.nlm.nih.gov/protein/QIS30335
QIS30295.1_surface_glycoprotein_SARS_CoV_2	QIS30295	https://www.ncbi.nlm.nih.gov/protein/QIS30295
QIS30165.1_surface_glycoprotein_SARS_CoV_2	QIS30165	https://www.ncbi.nlm.nih.gov/protein/QIS30165
QIS30565.1_surface_glycoprotein_SARS_CoV_2	QIS30565	https://www.ncbi.nlm.nih.gov/protein/QIS30565
QIS60774.1_surface_glycoprotein_SARS_CoV_2	QIS60774	https://www.ncbi.nlm.nih.gov/protein/QIS60774
QIS60882.1_surface_glycoprotein_SARS_CoV_2	QIS60882	https://www.ncbi.nlm.nih.gov/protein/QIS60882
QIS60954.1_surface_glycoprotein_SARS_CoV_2	QIS60954	https://www.ncbi.nlm.nih.gov/protein/QIS60954
QIU81177.1_surface_glycoprotein_SARS_CoV_2	QIU81177	https://www.ncbi.nlm.nih.gov/protein/QIU81177
QIU81549.1_surface_glycoprotein_SARS_CoV_2	QIU81549	https://www.ncbi.nlm.nih.gov/protein/QIU81549
QIS30115.1_surface_glycoprotein_SARS_CoV_2	QIS30115	https://www.ncbi.nlm.nih.gov/protein/QIS30115
QIS30105.1_surface_glycoprotein_SARS_CoV_2	QIS30105	https://www.ncbi.nlm.nih.gov/protein/QIS30105
QIQ50092.1_surface_glycoprotein_SARS_CoV_2	QIQ50092	https://www.ncbi.nlm.nih.gov/protein/QIQ50092
QIQ08810.1_surface_glycoprotein_SARS_CoV_2	QIQ08810	https://www.ncbi.nlm.nih.gov/protein/QIQ08810
QIO04367.1_surface_glycoprotein_SARS_CoV_2	QIO04367	https://www.ncbi.nlm.nih.gov/protein/QIO04367
QIK50427.1_surface_glycoprotein_SARS_CoV_2	QIK50427	https://www.ncbi.nlm.nih.gov/protein/QIK50427
QIQ49762.1_surface_glycoprotein_SARS_CoV_2	QIQ49762	https://www.ncbi.nlm.nih.gov/protein/QIQ49762
QIQ49772.1_surface_glycoprotein_SARS_CoV_2	QIQ49772	https://www.ncbi.nlm.nih.gov/protein/QIQ49772
QIQ49782.1_surface_glycoprotein_SARS_CoV_2	QIQ49782	https://www.ncbi.nlm.nih.gov/protein/QIQ49782
QIQ49802.1_surface_glycoprotein_SARS_CoV_2	QIQ49802	https://www.ncbi.nlm.nih.gov/protein/QIQ49802
QIQ49872.1_surface_glycoprotein_SARS_CoV_2	QIQ49872	https://www.ncbi.nlm.nih.gov/protein/QIQ49872
QIQ49942.1_surface_glycoprotein_SARS_CoV_2	QIQ49942	https://www.ncbi.nlm.nih.gov/protein/QIQ49942
QIQ49972.1_surface_glycoprotein_SARS_CoV_2	QIQ49972	https://www.ncbi.nlm.nih.gov/protein/QIQ49972
QIQ50072.1_surface_glycoprotein_SARS_CoV_2	QIQ50072	https://www.ncbi.nlm.nih.gov/protein/QIQ50072
QIQ50082.1_surface_glycoprotein_SARS_CoV_2	QIQ50082	https://www.ncbi.nlm.nih.gov/protein/QIQ50082
QIQ50112.1_surface_glycoprotein_SARS_CoV_2	QIQ50112	https://www.ncbi.nlm.nih.gov/protein/QIQ50112
QIQ50142.1_surface_glycoprotein_SARS_CoV_2	QIQ50142	https://www.ncbi.nlm.nih.gov/protein/QIQ50142
QIQ50172.1_surface_glycoprotein_SARS_CoV_2	QIQ50172	https://www.ncbi.nlm.nih.gov/protein/QIQ50172
QIQ68474.1_surface_glycoprotein_SARS_CoV_2	QIQ68474	https://www.ncbi.nlm.nih.gov/protein/QIQ68474
QIQ68484.1_surface_glycoprotein_SARS_CoV_2	QIQ68484	https://www.ncbi.nlm.nih.gov/protein/QIQ68484
QIQ68504.1_surface_glycoprotein_SARS_CoV_2	QIQ68504	https://www.ncbi.nlm.nih.gov/protein/QIQ68504
QIQ68534.1_surface_glycoprotein_SARS_CoV_2	QIQ68534	https://www.ncbi.nlm.nih.gov/protein/QIQ68534
QIS30075.1_surface_glycoprotein_SARS_CoV_2	QIS30075	https://www.ncbi.nlm.nih.gov/protein/QIS30075
QIS30085.1_surface_glycoprotein_SARS_CoV_2	QIS30085	https://www.ncbi.nlm.nih.gov/protein/QIS30085
QIS30095.1_surface_glycoprotein_SARS_CoV_2	QIS30095	https://www.ncbi.nlm.nih.gov/protein/QIS30095
QIS30125.1_surface_glycoprotein_SARS_CoV_2	QIS30125	https://www.ncbi.nlm.nih.gov/protein/QIS30125
QIS30155.1_surface_glycoprotein_SARS_CoV_2	QIS30155	https://www.ncbi.nlm.nih.gov/protein/QIS30155
QIS30195.1_surface_glycoprotein_SARS_CoV_2	QIS30195	https://www.ncbi.nlm.nih.gov/protein/QIS30195
QIS30205.1_surface_glycoprotein_SARS_CoV_2	QIS30205	https://www.ncbi.nlm.nih.gov/protein/QIS30205
QIS30235.1_surface_glycoprotein_SARS_CoV_2	QIS30235	https://www.ncbi.nlm.nih.gov/protein/QIS30235
QIS30245.1_surface_glycoprotein_SARS_CoV_2	QIS30245	https://www.ncbi.nlm.nih.gov/protein/QIS30245
QIS30265.1_surface_glycoprotein_SARS_CoV_2	QIS30265	https://www.ncbi.nlm.nih.gov/protein/QIS30265
QIS30285.1_surface_glycoprotein_SARS_CoV_2	QIS30285	https://www.ncbi.nlm.nih.gov/protein/QIS30285
QIS30305.1_surface_glycoprotein_SARS_CoV_2	QIS30305	https://www.ncbi.nlm.nih.gov/protein/QIS30305
QIS30315.1_surface_glycoprotein_SARS_CoV_2	QIS30315	https://www.ncbi.nlm.nih.gov/protein/QIS30315
QIS30365.1_surface_glycoprotein_SARS_CoV_2	QIS30365	https://www.ncbi.nlm.nih.gov/protein/QIS30365
QIS30385.1_surface_glycoprotein_SARS_CoV_2	QIS30385	https://www.ncbi.nlm.nih.gov/protein/QIS30385
QIS30405.1_surface_glycoprotein_SARS_CoV_2	QIS30405	https://www.ncbi.nlm.nih.gov/protein/QIS30405
QIS30415.1_surface_glycoprotein_SARS_CoV_2	QIS30415	https://www.ncbi.nlm.nih.gov/protein/QIS30415
QIS30435.1_surface_glycoprotein_SARS_CoV_2	QIS30435	https://www.ncbi.nlm.nih.gov/protein/QIS30435
QIS30445.1_surface_glycoprotein_SARS_CoV_2	QIS30445	https://www.ncbi.nlm.nih.gov/protein/QIS30445
QIS30535.1_surface_glycoprotein_SARS_CoV_2	QIS30535	https://www.ncbi.nlm.nih.gov/protein/QIS30535
QIS30585.1_surface_glycoprotein_SARS_CoV_2	QIS30585	https://www.ncbi.nlm.nih.gov/protein/QIS30585
QIS30665.1_surface_glycoprotein_SARS_CoV_2	QIS30665	https://www.ncbi.nlm.nih.gov/protein/QIS30665
QIS60288.1_surface_glycoprotein_SARS_CoV_2	QIS60288	https://www.ncbi.nlm.nih.gov/protein/QIS60288
QIS60618.1_surface_glycoprotein_SARS_CoV_2	QIS60618	https://www.ncbi.nlm.nih.gov/protein/QIS60618
QIS60630.1_surface_glycoprotein_SARS_CoV_2	QIS60630	https://www.ncbi.nlm.nih.gov/protein/QIS60630
QIS60642.1_surface_glycoprotein_SARS_CoV_2	QIS60642	https://www.ncbi.nlm.nih.gov/protein/QIS60642
QIS60666.1_surface_glycoprotein_SARS_CoV_2	QIS60666	https://www.ncbi.nlm.nih.gov/protein/QIS60666
QIS60762.1_surface_glycoprotein_SARS_CoV_2	QIS60762	https://www.ncbi.nlm.nih.gov/protein/QIS60762
QIS60810.1_surface_glycoprotein_SARS_CoV_2	QIS60810	https://www.ncbi.nlm.nih.gov/protein/QIS60810
QIS60834.1_surface_glycoprotein_SARS_CoV_2	QIS60834	https://www.ncbi.nlm.nih.gov/protein/QIS60834
QIS60870.1_surface_glycoprotein_SARS_CoV_2	QIS60870	https://www.ncbi.nlm.nih.gov/protein/QIS60870
QIS60894.1_surface_glycoprotein_SARS_CoV_2	QIS60894	https://www.ncbi.nlm.nih.gov/protein/QIS60894
QIS60918.1_surface_glycoprotein_SARS_CoV_2	QIS60918	https://www.ncbi.nlm.nih.gov/protein/QIS60918
QIS60942.1_surface_glycoprotein_SARS_CoV_2	QIS60942	https://www.ncbi.nlm.nih.gov/protein/QIS60942
QIS61050.1_surface_glycoprotein_SARS_CoV_2	QIS61050	https://www.ncbi.nlm.nih.gov/protein/QIS61050
QIS61074.1_surface_glycoprotein_SARS_CoV_2	QIS61074	https://www.ncbi.nlm.nih.gov/protein/QIS61074
QIS61122.1_surface_glycoprotein_SARS_CoV_2	QIS61122	https://www.ncbi.nlm.nih.gov/protein/QIS61122
QIS61134.1_surface_glycoprotein_SARS_CoV_2	QIS61134	https://www.ncbi.nlm.nih.gov/protein/QIS61134
QIS61182.1_surface_glycoprotein_SARS_CoV_2	QIS61182	https://www.ncbi.nlm.nih.gov/protein/QIS61182
QIS61194.1_surface_glycoprotein_SARS_CoV_2	QIS61194	https://www.ncbi.nlm.nih.gov/protein/QIS61194
QIS61206.1_surface_glycoprotein_SARS_CoV_2	QIS61206	https://www.ncbi.nlm.nih.gov/protein/QIS61206
QIS61242.1_surface_glycoprotein_SARS_CoV_2	QIS61242	https://www.ncbi.nlm.nih.gov/protein/QIS61242
QIS61278.1_surface_glycoprotein_SARS_CoV_2	QIS61278	https://www.ncbi.nlm.nih.gov/protein/QIS61278
QIS61290.1_surface_glycoprotein_SARS_CoV_2	QIS61290	https://www.ncbi.nlm.nih.gov/protein/QIS61290
QIS61446.1_surface_glycoprotein_SARS_CoV_2	QIS61446	https://www.ncbi.nlm.nih.gov/protein/QIS61446
QIS61518.1_surface_glycoprotein_SARS_CoV_2	QIS61518	https://www.ncbi.nlm.nih.gov/protein/QIS61518
QIS61542.1_surface_glycoprotein_SARS_CoV_2	QIS61542	https://www.ncbi.nlm.nih.gov/protein/QIS61542
QIS61554.1_surface_glycoprotein_SARS_CoV_2	QIS61554	https://www.ncbi.nlm.nih.gov/protein/QIS61554
QIT06879.1_surface_glycoprotein_SARS_CoV_2	QIT06879	https://www.ncbi.nlm.nih.gov/protein/QIT06879
QIT06927.1_surface_glycoprotein_SARS_CoV_2	QIT06927	https://www.ncbi.nlm.nih.gov/protein/QIT06927
QIT06951.1_surface_glycoprotein_SARS_CoV_2	QIT06951	https://www.ncbi.nlm.nih.gov/protein/QIT06951
QIT06963.1_surface_glycoprotein_SARS_CoV_2	QIT06963	https://www.ncbi.nlm.nih.gov/protein/QIT06963
QIT06999.1_surface_glycoprotein_SARS_CoV_2	QIT06999	https://www.ncbi.nlm.nih.gov/protein/QIT06999
QIU78707.1_surface_glycoprotein_SARS_CoV_2	QIU78707	https://www.ncbi.nlm.nih.gov/protein/QIU78707
QIU78779.1_surface_glycoprotein_SARS_CoV_2	QIU78779	https://www.ncbi.nlm.nih.gov/protein/QIU78779
QIU80985.1_surface_glycoprotein_SARS_CoV_2	QIU80985	https://www.ncbi.nlm.nih.gov/protein/QIU80985
QIU80997.1_surface_glycoprotein_SARS_CoV_2	QIU80997	https://www.ncbi.nlm.nih.gov/protein/QIU80997
QIU81021.1_surface_glycoprotein_SARS_CoV_2	QIU81021	https://www.ncbi.nlm.nih.gov/protein/QIU81021
QIU81033.1_surface_glycoprotein_SARS_CoV_2	QIU81033	https://www.ncbi.nlm.nih.gov/protein/QIU81033
QIU81057.1_surface_glycoprotein_SARS_CoV_2	QIU81057	https://www.ncbi.nlm.nih.gov/protein/QIU81057
QIU81105.1_surface_glycoprotein_SARS_CoV_2	QIU81105	https://www.ncbi.nlm.nih.gov/protein/QIU81105
QIU81117.1_surface_glycoprotein_SARS_CoV_2	QIU81117	https://www.ncbi.nlm.nih.gov/protein/QIU81117
QIU81129.1_surface_glycoprotein_SARS_CoV_2	QIU81129	https://www.ncbi.nlm.nih.gov/protein/QIU81129
QIU81141.1_surface_glycoprotein_SARS_CoV_2	QIU81141	https://www.ncbi.nlm.nih.gov/protein/QIU81141
QIU81153.1_surface_glycoprotein_SARS_CoV_2	QIU81153	https://www.ncbi.nlm.nih.gov/protein/QIU81153
QIU81165.1_surface_glycoprotein_SARS_CoV_2	QIU81165	https://www.ncbi.nlm.nih.gov/protein/QIU81165
QIU81189.1_surface_glycoprotein_SARS_CoV_2	QIU81189	https://www.ncbi.nlm.nih.gov/protein/QIU81189
QIU81237.1_surface_glycoprotein_SARS_CoV_2	QIU81237	https://www.ncbi.nlm.nih.gov/protein/QIU81237
QIU81321.1_surface_glycoprotein_SARS_CoV_2	QIU81321	https://www.ncbi.nlm.nih.gov/protein/QIU81321
QIU81345.1_surface_glycoprotein_SARS_CoV_2	QIU81345	https://www.ncbi.nlm.nih.gov/protein/QIU81345
QIU81393.1_surface_glycoprotein_SARS_CoV_2	QIU81393	https://www.ncbi.nlm.nih.gov/protein/QIU81393
QIU81417.1_surface_glycoprotein_SARS_CoV_2	QIU81417	https://www.ncbi.nlm.nih.gov/protein/QIU81417
QIU81465.1_surface_glycoprotein_SARS_CoV_2	QIU81465	https://www.ncbi.nlm.nih.gov/protein/QIU81465
QIU81501.1_surface_glycoprotein_SARS_CoV_2	QIU81501	https://www.ncbi.nlm.nih.gov/protein/QIU81501
QIU81513.1_surface_glycoprotein_SARS_CoV_2	QIU81513	https://www.ncbi.nlm.nih.gov/protein/QIU81513
QIU81537.1_surface_glycoprotein_SARS_CoV_2	QIU81537	https://www.ncbi.nlm.nih.gov/protein/QIU81537
QIU81561.1_surface_glycoprotein_SARS_CoV_2	QIU81561	https://www.ncbi.nlm.nih.gov/protein/QIU81561
QIU81597.1_surface_glycoprotein_SARS_CoV_2	QIU81597	https://www.ncbi.nlm.nih.gov/protein/QIU81597
QIU81621.1_surface_glycoprotein_SARS_CoV_2	QIU81621	https://www.ncbi.nlm.nih.gov/protein/QIU81621
QIU81633.1_surface_glycoprotein_SARS_CoV_2	QIU81633	https://www.ncbi.nlm.nih.gov/protein/QIU81633
QIU81681.1_surface_glycoprotein_SARS_CoV_2	QIU81681	https://www.ncbi.nlm.nih.gov/protein/QIU81681
QIU81693.1_surface_glycoprotein_SARS_CoV_2	QIU81693	https://www.ncbi.nlm.nih.gov/protein/QIU81693
QIU81705.1_surface_glycoprotein_SARS_CoV_2	QIU81705	https://www.ncbi.nlm.nih.gov/protein/QIU81705
QIU81717.1_surface_glycoprotein_SARS_CoV_2	QIU81717	https://www.ncbi.nlm.nih.gov/protein/QIU81717
QIU81729.1_surface_glycoprotein_SARS_CoV_2	QIU81729	https://www.ncbi.nlm.nih.gov/protein/QIU81729
QIV14972.1_surface_glycoprotein_SARS_CoV_2	QIV14972	https://www.ncbi.nlm.nih.gov/protein/QIV14972
QIV15020.1_surface_glycoprotein_SARS_CoV_2	QIV15020	https://www.ncbi.nlm.nih.gov/protein/QIV15020
QIV15032.1_surface_glycoprotein_SARS_CoV_2	QIV15032	https://www.ncbi.nlm.nih.gov/protein/QIV15032
QIV15044.1_surface_glycoprotein_SARS_CoV_2	QIV15044	https://www.ncbi.nlm.nih.gov/protein/QIV15044
QIV15104.1_surface_glycoprotein_SARS_CoV_2	QIV15104	https://www.ncbi.nlm.nih.gov/protein/QIV15104
QIV15116.1_surface_glycoprotein_SARS_CoV_2	QIV15116	https://www.ncbi.nlm.nih.gov/protein/QIV15116
QIV15128.1_surface_glycoprotein_SARS_CoV_2	QIV15128	https://www.ncbi.nlm.nih.gov/protein/QIV15128
QIV15152.1_surface_glycoprotein_SARS_CoV_2	QIV15152	https://www.ncbi.nlm.nih.gov/protein/QIV15152
QIV15176.1_surface_glycoprotein_SARS_CoV_2	QIV15176	https://www.ncbi.nlm.nih.gov/protein/QIV15176
QIV15188.1_surface_glycoprotein_SARS_CoV_2	QIV15188	https://www.ncbi.nlm.nih.gov/protein/QIV15188
QIV64965.1_surface_glycoprotein_SARS_CoV_2	QIV64965	https://www.ncbi.nlm.nih.gov/protein/QIV64965
QIV64989.1_surface_glycoprotein_SARS_CoV_2	QIV64989	https://www.ncbi.nlm.nih.gov/protein/QIV64989
QIV65011.1_surface_glycoprotein_SARS_CoV_2	QIV65011	https://www.ncbi.nlm.nih.gov/protein/QIV65011
QIV65055.1_surface_glycoprotein_SARS_CoV_2	QIV65055	https://www.ncbi.nlm.nih.gov/protein/QIV65055
QIV65066.1_surface_glycoprotein_SARS_CoV_2	QIV65066	https://www.ncbi.nlm.nih.gov/protein/QIV65066
QIV65077.1_surface_glycoprotein_SARS_CoV_2	QIV65077	https://www.ncbi.nlm.nih.gov/protein/QIV65077
QIV65088.1_surface_glycoprotein_SARS_CoV_2	QIV65088	https://www.ncbi.nlm.nih.gov/protein/QIV65088
QIJ96493.1_surface_glycoprotein_SARS_CoV_2	QIJ96493	https://www.ncbi.nlm.nih.gov/protein/QIJ96493
QII87830.1_surface_glycoprotein_SARS_CoV_2	QII87830	https://www.ncbi.nlm.nih.gov/protein/QII87830
QII57278.1_surface_glycoprotein_SARS_CoV_2	QII57278	https://www.ncbi.nlm.nih.gov/protein/QII57278
QIC53204.1_surface_glycoprotein_SARS_CoV_2	QIC53204	https://www.ncbi.nlm.nih.gov/protein/QIC53204
QIA98583.1_surface_glycoprotein_SARS_CoV_2	QIA98583	https://www.ncbi.nlm.nih.gov/protein/QIA98583
QIA20044.1_surface_glycoprotein_SARS_CoV_2	QIA20044	https://www.ncbi.nlm.nih.gov/protein/QIA20044
QHZ00379.1_surface_glycoprotein_SARS_CoV_2	QHZ00379	https://www.ncbi.nlm.nih.gov/protein/QHZ00379
QHW06059.1_surface_glycoprotein_SARS_CoV_2	QHW06059	https://www.ncbi.nlm.nih.gov/protein/QHW06059
QHU79173.2_surface_glycoprotein_SARS_CoV_2	QHU79173	https://www.ncbi.nlm.nih.gov/protein/QHU79173
QHD43416.1_surface_glycoprotein_SARS_CoV_2	QHD43416	https://www.ncbi.nlm.nih.gov/protein/QHD43416
YP_009724390.1_surface_glycoprotein_SARS_CoV_2	YP_009724390	https://www.ncbi.nlm.nih.gov/protein/YP_009724390
QHN73795.1_surface_glycoprotein_SARS_CoV_2	QHN73795	https://www.ncbi.nlm.nih.gov/protein/QHN73795
QHN73810.1_surface_glycoprotein_SARS_CoV_2	QHN73810	https://www.ncbi.nlm.nih.gov/protein/QHN73810
QHO60594.1_surface_glycoprotein_SARS_CoV_2	QHO60594	https://www.ncbi.nlm.nih.gov/protein/QHO60594
QHO62107.1_surface_glycoprotein_SARS_CoV_2	QHO62107	https://www.ncbi.nlm.nih.gov/protein/QHO62107
QHO62112.1_surface_glycoprotein_SARS_CoV_2	QHO62112	https://www.ncbi.nlm.nih.gov/protein/QHO62112
QHO62877.1_surface_glycoprotein_SARS_CoV_2	QHO62877	https://www.ncbi.nlm.nih.gov/protein/QHO62877
QHQ71963.1_surface_glycoprotein_SARS_CoV_2	QHQ71963	https://www.ncbi.nlm.nih.gov/protein/QHQ71963
QHQ71973.1_surface_glycoprotein_SARS_CoV_2	QHQ71973	https://www.ncbi.nlm.nih.gov/protein/QHQ71973
QHQ82464.1_surface_glycoprotein_SARS_CoV_2	QHQ82464	https://www.ncbi.nlm.nih.gov/protein/QHQ82464
QHU36824.1_surface_glycoprotein_SARS_CoV_2	QHU36824	https://www.ncbi.nlm.nih.gov/protein/QHU36824
QHU36834.1_surface_glycoprotein_SARS_CoV_2	QHU36834	https://www.ncbi.nlm.nih.gov/protein/QHU36834
QHU36844.1_surface_glycoprotein_SARS_CoV_2	QHU36844	https://www.ncbi.nlm.nih.gov/protein/QHU36844
QHU36854.1_surface_glycoprotein_SARS_CoV_2	QHU36854	https://www.ncbi.nlm.nih.gov/protein/QHU36854
QHU36864.1_surface_glycoprotein_SARS_CoV_2	QHU36864	https://www.ncbi.nlm.nih.gov/protein/QHU36864
QHU79194.1_surface_glycoprotein_SARS_CoV_2	QHU79194	https://www.ncbi.nlm.nih.gov/protein/QHU79194
QHU79204.1_surface_glycoprotein_SARS_CoV_2	QHU79204	https://www.ncbi.nlm.nih.gov/protein/QHU79204
QHW06039.1_surface_glycoprotein_SARS_CoV_2	QHW06039	https://www.ncbi.nlm.nih.gov/protein/QHW06039
QHW06049.1_surface_glycoprotein_SARS_CoV_2	QHW06049	https://www.ncbi.nlm.nih.gov/protein/QHW06049
QHZ00358.1_surface_glycoprotein_SARS_CoV_2	QHZ00358	https://www.ncbi.nlm.nih.gov/protein/QHZ00358
QHZ00389.1_surface_glycoprotein_SARS_CoV_2	QHZ00389	https://www.ncbi.nlm.nih.gov/protein/QHZ00389
QHZ00399.1_surface_glycoprotein_SARS_CoV_2	QHZ00399	https://www.ncbi.nlm.nih.gov/protein/QHZ00399
QHZ87582.1_surface_glycoprotein_SARS_CoV_2	QHZ87582	https://www.ncbi.nlm.nih.gov/protein/QHZ87582
QHZ87592.1_surface_glycoprotein_SARS_CoV_2	QHZ87592	https://www.ncbi.nlm.nih.gov/protein/QHZ87592
QIA98554.1_surface_glycoprotein_SARS_CoV_2	QIA98554	https://www.ncbi.nlm.nih.gov/protein/QIA98554
QIA98596.1_surface_glycoprotein_SARS_CoV_2	QIA98596	https://www.ncbi.nlm.nih.gov/protein/QIA98596
QIA98606.1_surface_glycoprotein_SARS_CoV_2	QIA98606	https://www.ncbi.nlm.nih.gov/protein/QIA98606
QIB84673.1_surface_glycoprotein_SARS_CoV_2	QIB84673	https://www.ncbi.nlm.nih.gov/protein/QIB84673
QID21048.1_surface_glycoprotein_SARS_CoV_2	QID21048	https://www.ncbi.nlm.nih.gov/protein/QID21048
QID21058.1_surface_glycoprotein_SARS_CoV_2	QID21058	https://www.ncbi.nlm.nih.gov/protein/QID21058
QID21068.1_surface_glycoprotein_SARS_CoV_2	QID21068	https://www.ncbi.nlm.nih.gov/protein/QID21068
QID98794.1_surface_glycoprotein_SARS_CoV_2	QID98794	https://www.ncbi.nlm.nih.gov/protein/QID98794
QIE07451.1_surface_glycoprotein_SARS_CoV_2	QIE07451	https://www.ncbi.nlm.nih.gov/protein/QIE07451
QIE07461.1_surface_glycoprotein_SARS_CoV_2	QIE07461	https://www.ncbi.nlm.nih.gov/protein/QIE07461
QIE07471.1_surface_glycoprotein_SARS_CoV_2	QIE07471	https://www.ncbi.nlm.nih.gov/protein/QIE07471
QIE07481.1_surface_glycoprotein_SARS_CoV_2	QIE07481	https://www.ncbi.nlm.nih.gov/protein/QIE07481
BCA87361.1_surface_glycoprotein_SARS_CoV_2	BCA87361	https://www.ncbi.nlm.nih.gov/protein/BCA87361
BCA87371.1_surface_glycoprotein_SARS_CoV_2	BCA87371	https://www.ncbi.nlm.nih.gov/protein/BCA87371
QIG55994.1_surface_glycoprotein_SARS_CoV_2	QIG55994	https://www.ncbi.nlm.nih.gov/protein/QIG55994
QIH55221.1_surface_glycoprotein_SARS_CoV_2	QIH55221	https://www.ncbi.nlm.nih.gov/protein/QIH55221
QII57168.1_surface_glycoprotein_SARS_CoV_2	QII57168	https://www.ncbi.nlm.nih.gov/protein/QII57168
QII57178.1_surface_glycoprotein_SARS_CoV_2	QII57178	https://www.ncbi.nlm.nih.gov/protein/QII57178
QII57188.1_surface_glycoprotein_SARS_CoV_2	QII57188	https://www.ncbi.nlm.nih.gov/protein/QII57188
QII57198.1_surface_glycoprotein_SARS_CoV_2	QII57198	https://www.ncbi.nlm.nih.gov/protein/QII57198
QII57208.1_surface_glycoprotein_SARS_CoV_2	QII57208	https://www.ncbi.nlm.nih.gov/protein/QII57208
QII57218.1_surface_glycoprotein_SARS_CoV_2	QII57218	https://www.ncbi.nlm.nih.gov/protein/QII57218
QII57228.1_surface_glycoprotein_SARS_CoV_2	QII57228	https://www.ncbi.nlm.nih.gov/protein/QII57228
QII57238.1_surface_glycoprotein_SARS_CoV_2	QII57238	https://www.ncbi.nlm.nih.gov/protein/QII57238
QII57248.1_surface_glycoprotein_SARS_CoV_2	QII57248	https://www.ncbi.nlm.nih.gov/protein/QII57248
QII57258.1_surface_glycoprotein_SARS_CoV_2	QII57258	https://www.ncbi.nlm.nih.gov/protein/QII57258
QII57268.1_surface_glycoprotein_SARS_CoV_2	QII57268	https://www.ncbi.nlm.nih.gov/protein/QII57268
QII57288.1_surface_glycoprotein_SARS_CoV_2	QII57288	https://www.ncbi.nlm.nih.gov/protein/QII57288
QII57298.1_surface_glycoprotein_SARS_CoV_2	QII57298	https://www.ncbi.nlm.nih.gov/protein/QII57298
QII57308.1_surface_glycoprotein_SARS_CoV_2	QII57308	https://www.ncbi.nlm.nih.gov/protein/QII57308
QII57318.1_surface_glycoprotein_SARS_CoV_2	QII57318	https://www.ncbi.nlm.nih.gov/protein/QII57318
QII57328.1_surface_glycoprotein_SARS_CoV_2	QII57328	https://www.ncbi.nlm.nih.gov/protein/QII57328
QII57338.1_surface_glycoprotein_SARS_CoV_2	QII57338	https://www.ncbi.nlm.nih.gov/protein/QII57338
QII87782.1_surface_glycoprotein_SARS_CoV_2	QII87782	https://www.ncbi.nlm.nih.gov/protein/QII87782
QII87794.1_surface_glycoprotein_SARS_CoV_2	QII87794	https://www.ncbi.nlm.nih.gov/protein/QII87794
QII87806.1_surface_glycoprotein_SARS_CoV_2	QII87806	https://www.ncbi.nlm.nih.gov/protein/QII87806
QII87818.1_surface_glycoprotein_SARS_CoV_2	QII87818	https://www.ncbi.nlm.nih.gov/protein/QII87818
QII87840.1_surface_glycoprotein_SARS_CoV_2	QII87840	https://www.ncbi.nlm.nih.gov/protein/QII87840
BCB15090.1_surface_glycoprotein_SARS_CoV_2	BCB15090	https://www.ncbi.nlm.nih.gov/protein/BCB15090
QIJ96463.1_surface_glycoprotein_SARS_CoV_2	QIJ96463	https://www.ncbi.nlm.nih.gov/protein/QIJ96463
QIJ96473.1_surface_glycoprotein_SARS_CoV_2	QIJ96473	https://www.ncbi.nlm.nih.gov/protein/QIJ96473
QIJ96483.1_surface_glycoprotein_SARS_CoV_2	QIJ96483	https://www.ncbi.nlm.nih.gov/protein/QIJ96483
QIJ96503.1_surface_glycoprotein_SARS_CoV_2	QIJ96503	https://www.ncbi.nlm.nih.gov/protein/QIJ96503
QIJ96513.1_surface_glycoprotein_SARS_CoV_2	QIJ96513	https://www.ncbi.nlm.nih.gov/protein/QIJ96513
QIJ96523.1_surface_glycoprotein_SARS_CoV_2	QIJ96523	https://www.ncbi.nlm.nih.gov/protein/QIJ96523
QIK02944.1_surface_glycoprotein_SARS_CoV_2	QIK02944	https://www.ncbi.nlm.nih.gov/protein/QIK02944
QIK02954.1_surface_glycoprotein_SARS_CoV_2	QIK02954	https://www.ncbi.nlm.nih.gov/protein/QIK02954
QIK02964.1_surface_glycoprotein_SARS_CoV_2	QIK02964	https://www.ncbi.nlm.nih.gov/protein/QIK02964
QIK50417.1_surface_glycoprotein_SARS_CoV_2	QIK50417	https://www.ncbi.nlm.nih.gov/protein/QIK50417
QIK50438.1_surface_glycoprotein_SARS_CoV_2	QIK50438	https://www.ncbi.nlm.nih.gov/protein/QIK50438
QIK50448.1_surface_glycoprotein_SARS_CoV_2	QIK50448	https://www.ncbi.nlm.nih.gov/protein/QIK50448
QIQ08790.1_surface_glycoprotein_SARS_CoV_2	QIQ08790	https://www.ncbi.nlm.nih.gov/protein/QIQ08790
QIQ08830.1_surface_glycoprotein_SARS_CoV_2	QIQ08830	https://www.ncbi.nlm.nih.gov/protein/QIQ08830
QIQ22760.1_surface_glycoprotein_SARS_CoV_2	QIQ22760	https://www.ncbi.nlm.nih.gov/protein/QIQ22760
QIQ50182.1_surface_glycoprotein_SARS_CoV_2	QIQ50182	https://www.ncbi.nlm.nih.gov/protein/QIQ50182
QIQ50192.1_surface_glycoprotein_SARS_CoV_2	QIQ50192	https://www.ncbi.nlm.nih.gov/protein/QIQ50192
QIQ49792.1_surface_glycoprotein_SARS_CoV_2	QIQ49792	https://www.ncbi.nlm.nih.gov/protein/QIQ49792
QIQ49812.1_surface_glycoprotein_SARS_CoV_2	QIQ49812	https://www.ncbi.nlm.nih.gov/protein/QIQ49812
QIQ49822.1_surface_glycoprotein_SARS_CoV_2	QIQ49822	https://www.ncbi.nlm.nih.gov/protein/QIQ49822
QIQ49842.1_surface_glycoprotein_SARS_CoV_2	QIQ49842	https://www.ncbi.nlm.nih.gov/protein/QIQ49842
QIQ49852.1_surface_glycoprotein_SARS_CoV_2	QIQ49852	https://www.ncbi.nlm.nih.gov/protein/QIQ49852
QIQ49862.1_surface_glycoprotein_SARS_CoV_2	QIQ49862	https://www.ncbi.nlm.nih.gov/protein/QIQ49862
QIQ49892.1_surface_glycoprotein_SARS_CoV_2	QIQ49892	https://www.ncbi.nlm.nih.gov/protein/QIQ49892
QIQ49912.1_surface_glycoprotein_SARS_CoV_2	QIQ49912	https://www.ncbi.nlm.nih.gov/protein/QIQ49912
QIQ49932.1_surface_glycoprotein_SARS_CoV_2	QIQ49932	https://www.ncbi.nlm.nih.gov/protein/QIQ49932
QIQ49952.1_surface_glycoprotein_SARS_CoV_2	QIQ49952	https://www.ncbi.nlm.nih.gov/protein/QIQ49952
QIQ49962.1_surface_glycoprotein_SARS_CoV_2	QIQ49962	https://www.ncbi.nlm.nih.gov/protein/QIQ49962
QIQ49982.1_surface_glycoprotein_SARS_CoV_2	QIQ49982	https://www.ncbi.nlm.nih.gov/protein/QIQ49982
QIQ49992.1_surface_glycoprotein_SARS_CoV_2	QIQ49992	https://www.ncbi.nlm.nih.gov/protein/QIQ49992
QIQ50002.1_surface_glycoprotein_SARS_CoV_2	QIQ50002	https://www.ncbi.nlm.nih.gov/protein/QIQ50002
QIQ50012.1_surface_glycoprotein_SARS_CoV_2	QIQ50012	https://www.ncbi.nlm.nih.gov/protein/QIQ50012
QIQ50022.1_surface_glycoprotein_SARS_CoV_2	QIQ50022	https://www.ncbi.nlm.nih.gov/protein/QIQ50022
QIQ50032.1_surface_glycoprotein_SARS_CoV_2	QIQ50032	https://www.ncbi.nlm.nih.gov/protein/QIQ50032
QIQ50042.1_surface_glycoprotein_SARS_CoV_2	QIQ50042	https://www.ncbi.nlm.nih.gov/protein/QIQ50042
QIQ50052.1_surface_glycoprotein_SARS_CoV_2	QIQ50052	https://www.ncbi.nlm.nih.gov/protein/QIQ50052
QIQ50062.1_surface_glycoprotein_SARS_CoV_2	QIQ50062	https://www.ncbi.nlm.nih.gov/protein/QIQ50062
QIQ50122.1_surface_glycoprotein_SARS_CoV_2	QIQ50122	https://www.ncbi.nlm.nih.gov/protein/QIQ50122
QIQ50132.1_surface_glycoprotein_SARS_CoV_2	QIQ50132	https://www.ncbi.nlm.nih.gov/protein/QIQ50132
QIQ50162.1_surface_glycoprotein_SARS_CoV_2	QIQ50162	https://www.ncbi.nlm.nih.gov/protein/QIQ50162
QIQ68464.1_surface_glycoprotein_SARS_CoV_2	QIQ68464	https://www.ncbi.nlm.nih.gov/protein/QIQ68464
QIQ68494.1_surface_glycoprotein_SARS_CoV_2	QIQ68494	https://www.ncbi.nlm.nih.gov/protein/QIQ68494
QIQ68514.1_surface_glycoprotein_SARS_CoV_2	QIQ68514	https://www.ncbi.nlm.nih.gov/protein/QIQ68514
QIQ68524.1_surface_glycoprotein_SARS_CoV_2	QIQ68524	https://www.ncbi.nlm.nih.gov/protein/QIQ68524
QIQ68544.1_surface_glycoprotein_SARS_CoV_2	QIQ68544	https://www.ncbi.nlm.nih.gov/protein/QIQ68544
QIQ68554.1_surface_glycoprotein_SARS_CoV_2	QIQ68554	https://www.ncbi.nlm.nih.gov/protein/QIQ68554
QIQ68564.1_surface_glycoprotein_SARS_CoV_2	QIQ68564	https://www.ncbi.nlm.nih.gov/protein/QIQ68564
QIQ68574.1_surface_glycoprotein_SARS_CoV_2	QIQ68574	https://www.ncbi.nlm.nih.gov/protein/QIQ68574
QIQ68584.1_surface_glycoprotein_SARS_CoV_2	QIQ68584	https://www.ncbi.nlm.nih.gov/protein/QIQ68584
QIQ68594.1_surface_glycoprotein_SARS_CoV_2	QIQ68594	https://www.ncbi.nlm.nih.gov/protein/QIQ68594
QIQ68604.1_surface_glycoprotein_SARS_CoV_2	QIQ68604	https://www.ncbi.nlm.nih.gov/protein/QIQ68604
QIQ68614.1_surface_glycoprotein_SARS_CoV_2	QIQ68614	https://www.ncbi.nlm.nih.gov/protein/QIQ68614
QIQ68624.1_surface_glycoprotein_SARS_CoV_2	QIQ68624	https://www.ncbi.nlm.nih.gov/protein/QIQ68624
QIQ68634.1_surface_glycoprotein_SARS_CoV_2	QIQ68634	https://www.ncbi.nlm.nih.gov/protein/QIQ68634
QIQ68644.1_surface_glycoprotein_SARS_CoV_2	QIQ68644	https://www.ncbi.nlm.nih.gov/protein/QIQ68644
QIQ68654.1_surface_glycoprotein_SARS_CoV_2	QIQ68654	https://www.ncbi.nlm.nih.gov/protein/QIQ68654
QIQ68664.1_surface_glycoprotein_SARS_CoV_2	QIQ68664	https://www.ncbi.nlm.nih.gov/protein/QIQ68664
QIQ68674.1_surface_glycoprotein_SARS_CoV_2	QIQ68674	https://www.ncbi.nlm.nih.gov/protein/QIQ68674
QIQ68684.1_surface_glycoprotein_SARS_CoV_2	QIQ68684	https://www.ncbi.nlm.nih.gov/protein/QIQ68684
QIQ68694.1_surface_glycoprotein_SARS_CoV_2	QIQ68694	https://www.ncbi.nlm.nih.gov/protein/QIQ68694
QIM47467.2_surface_glycoprotein_SARS_CoV_2	QIM47467	https://www.ncbi.nlm.nih.gov/protein/QIM47467
BCB97891.1_surface_glycoprotein_SARS_CoV_2	BCB97891	https://www.ncbi.nlm.nih.gov/protein/BCB97891
BCB97901.1_surface_glycoprotein_SARS_CoV_2	BCB97901	https://www.ncbi.nlm.nih.gov/protein/BCB97901
QIS29982.1_surface_glycoprotein_SARS_CoV_2	QIS29982	https://www.ncbi.nlm.nih.gov/protein/QIS29982
QIS29994.1_surface_glycoprotein_SARS_CoV_2	QIS29994	https://www.ncbi.nlm.nih.gov/protein/QIS29994
QIS30006.1_surface_glycoprotein_SARS_CoV_2	QIS30006	https://www.ncbi.nlm.nih.gov/protein/QIS30006
QIS30018.1_surface_glycoprotein_SARS_CoV_2	QIS30018	https://www.ncbi.nlm.nih.gov/protein/QIS30018
QIS30030.1_surface_glycoprotein_SARS_CoV_2	QIS30030	https://www.ncbi.nlm.nih.gov/protein/QIS30030
QIS30042.1_surface_glycoprotein_SARS_CoV_2	QIS30042	https://www.ncbi.nlm.nih.gov/protein/QIS30042
QIS30065.1_surface_glycoprotein_SARS_CoV_2	QIS30065	https://www.ncbi.nlm.nih.gov/protein/QIS30065
QIS30175.1_surface_glycoprotein_SARS_CoV_2	QIS30175	https://www.ncbi.nlm.nih.gov/protein/QIS30175
QIS30215.1_surface_glycoprotein_SARS_CoV_2	QIS30215	https://www.ncbi.nlm.nih.gov/protein/QIS30215
QIS30255.1_surface_glycoprotein_SARS_CoV_2	QIS30255	https://www.ncbi.nlm.nih.gov/protein/QIS30255
QIS30275.1_surface_glycoprotein_SARS_CoV_2	QIS30275	https://www.ncbi.nlm.nih.gov/protein/QIS30275
QIS30325.1_surface_glycoprotein_SARS_CoV_2	QIS30325	https://www.ncbi.nlm.nih.gov/protein/QIS30325
QIS30345.1_surface_glycoprotein_SARS_CoV_2	QIS30345	https://www.ncbi.nlm.nih.gov/protein/QIS30345
QIS30375.1_surface_glycoprotein_SARS_CoV_2	QIS30375	https://www.ncbi.nlm.nih.gov/protein/QIS30375
QIS30465.1_surface_glycoprotein_SARS_CoV_2	QIS30465	https://www.ncbi.nlm.nih.gov/protein/QIS30465
QIS30475.1_surface_glycoprotein_SARS_CoV_2	QIS30475	https://www.ncbi.nlm.nih.gov/protein/QIS30475
QIS30485.1_surface_glycoprotein_SARS_CoV_2	QIS30485	https://www.ncbi.nlm.nih.gov/protein/QIS30485
QIS30495.1_surface_glycoprotein_SARS_CoV_2	QIS30495	https://www.ncbi.nlm.nih.gov/protein/QIS30495
QIS30515.1_surface_glycoprotein_SARS_CoV_2	QIS30515	https://www.ncbi.nlm.nih.gov/protein/QIS30515
QIS30545.1_surface_glycoprotein_SARS_CoV_2	QIS30545	https://www.ncbi.nlm.nih.gov/protein/QIS30545
QIS30555.1_surface_glycoprotein_SARS_CoV_2	QIS30555	https://www.ncbi.nlm.nih.gov/protein/QIS30555
QIS30605.1_surface_glycoprotein_SARS_CoV_2	QIS30605	https://www.ncbi.nlm.nih.gov/protein/QIS30605
QIS30635.1_surface_glycoprotein_SARS_CoV_2	QIS30635	https://www.ncbi.nlm.nih.gov/protein/QIS30635
QIS30655.1_surface_glycoprotein_SARS_CoV_2	QIS30655	https://www.ncbi.nlm.nih.gov/protein/QIS30655
QIS30675.1_surface_glycoprotein_SARS_CoV_2	QIS30675	https://www.ncbi.nlm.nih.gov/protein/QIS30675
QIS60276.1_surface_glycoprotein_SARS_CoV_2	QIS60276	https://www.ncbi.nlm.nih.gov/protein/QIS60276
QIS60299.1_surface_glycoprotein_SARS_CoV_2	QIS60299	https://www.ncbi.nlm.nih.gov/protein/QIS60299
QIS60309.1_surface_glycoprotein_SARS_CoV_2	QIS60309	https://www.ncbi.nlm.nih.gov/protein/QIS60309
QIS60319.1_surface_glycoprotein_SARS_CoV_2	QIS60319	https://www.ncbi.nlm.nih.gov/protein/QIS60319
QIS60329.1_surface_glycoprotein_SARS_CoV_2	QIS60329	https://www.ncbi.nlm.nih.gov/protein/QIS60329
QIS60339.1_surface_glycoprotein_SARS_CoV_2	QIS60339	https://www.ncbi.nlm.nih.gov/protein/QIS60339
QIS60349.1_surface_glycoprotein_SARS_CoV_2	QIS60349	https://www.ncbi.nlm.nih.gov/protein/QIS60349
QIS60359.1_surface_glycoprotein_SARS_CoV_2	QIS60359	https://www.ncbi.nlm.nih.gov/protein/QIS60359
QIS60369.1_surface_glycoprotein_SARS_CoV_2	QIS60369	https://www.ncbi.nlm.nih.gov/protein/QIS60369
QIS60379.1_surface_glycoprotein_SARS_CoV_2	QIS60379	https://www.ncbi.nlm.nih.gov/protein/QIS60379
QIS60389.1_surface_glycoprotein_SARS_CoV_2	QIS60389	https://www.ncbi.nlm.nih.gov/protein/QIS60389
QIS60399.1_surface_glycoprotein_SARS_CoV_2	QIS60399	https://www.ncbi.nlm.nih.gov/protein/QIS60399
QIS60409.1_surface_glycoprotein_SARS_CoV_2	QIS60409	https://www.ncbi.nlm.nih.gov/protein/QIS60409
QIS60419.1_surface_glycoprotein_SARS_CoV_2	QIS60419	https://www.ncbi.nlm.nih.gov/protein/QIS60419
QIS60429.1_surface_glycoprotein_SARS_CoV_2	QIS60429	https://www.ncbi.nlm.nih.gov/protein/QIS60429
QIS60439.1_surface_glycoprotein_SARS_CoV_2	QIS60439	https://www.ncbi.nlm.nih.gov/protein/QIS60439
QIS60449.1_surface_glycoprotein_SARS_CoV_2	QIS60449	https://www.ncbi.nlm.nih.gov/protein/QIS60449
QIS60459.1_surface_glycoprotein_SARS_CoV_2	QIS60459	https://www.ncbi.nlm.nih.gov/protein/QIS60459
QIS60469.1_surface_glycoprotein_SARS_CoV_2	QIS60469	https://www.ncbi.nlm.nih.gov/protein/QIS60469
QIS60479.1_surface_glycoprotein_SARS_CoV_2	QIS60479	https://www.ncbi.nlm.nih.gov/protein/QIS60479
QIS60499.1_surface_glycoprotein_SARS_CoV_2	QIS60499	https://www.ncbi.nlm.nih.gov/protein/QIS60499
QIS60510.1_surface_glycoprotein_SARS_CoV_2	QIS60510	https://www.ncbi.nlm.nih.gov/protein/QIS60510
QIS60522.1_surface_glycoprotein_SARS_CoV_2	QIS60522	https://www.ncbi.nlm.nih.gov/protein/QIS60522
QIS60534.1_surface_glycoprotein_SARS_CoV_2	QIS60534	https://www.ncbi.nlm.nih.gov/protein/QIS60534
QIS60570.1_surface_glycoprotein_SARS_CoV_2	QIS60570	https://www.ncbi.nlm.nih.gov/protein/QIS60570
QIS60594.1_surface_glycoprotein_SARS_CoV_2	QIS60594	https://www.ncbi.nlm.nih.gov/protein/QIS60594
QIS60678.1_surface_glycoprotein_SARS_CoV_2	QIS60678	https://www.ncbi.nlm.nih.gov/protein/QIS60678
QIS60690.1_surface_glycoprotein_SARS_CoV_2	QIS60690	https://www.ncbi.nlm.nih.gov/protein/QIS60690
QIS60702.1_surface_glycoprotein_SARS_CoV_2	QIS60702	https://www.ncbi.nlm.nih.gov/protein/QIS60702
QIS60714.1_surface_glycoprotein_SARS_CoV_2	QIS60714	https://www.ncbi.nlm.nih.gov/protein/QIS60714
QIS60726.1_surface_glycoprotein_SARS_CoV_2	QIS60726	https://www.ncbi.nlm.nih.gov/protein/QIS60726
QIS60738.1_surface_glycoprotein_SARS_CoV_2	QIS60738	https://www.ncbi.nlm.nih.gov/protein/QIS60738
QIS60750.1_surface_glycoprotein_SARS_CoV_2	QIS60750	https://www.ncbi.nlm.nih.gov/protein/QIS60750
QIS60786.1_surface_glycoprotein_SARS_CoV_2	QIS60786	https://www.ncbi.nlm.nih.gov/protein/QIS60786
QIS60798.1_surface_glycoprotein_SARS_CoV_2	QIS60798	https://www.ncbi.nlm.nih.gov/protein/QIS60798
QIS60858.1_surface_glycoprotein_SARS_CoV_2	QIS60858	https://www.ncbi.nlm.nih.gov/protein/QIS60858
QIS60966.1_surface_glycoprotein_SARS_CoV_2	QIS60966	https://www.ncbi.nlm.nih.gov/protein/QIS60966
QIS60990.1_surface_glycoprotein_SARS_CoV_2	QIS60990	https://www.ncbi.nlm.nih.gov/protein/QIS60990
QIS61002.1_surface_glycoprotein_SARS_CoV_2	QIS61002	https://www.ncbi.nlm.nih.gov/protein/QIS61002
QIS61014.1_surface_glycoprotein_SARS_CoV_2	QIS61014	https://www.ncbi.nlm.nih.gov/protein/QIS61014
QIS61026.1_surface_glycoprotein_SARS_CoV_2	QIS61026	https://www.ncbi.nlm.nih.gov/protein/QIS61026
QIS61038.1_surface_glycoprotein_SARS_CoV_2	QIS61038	https://www.ncbi.nlm.nih.gov/protein/QIS61038
QIS61086.1_surface_glycoprotein_SARS_CoV_2	QIS61086	https://www.ncbi.nlm.nih.gov/protein/QIS61086
QIS61098.1_surface_glycoprotein_SARS_CoV_2	QIS61098	https://www.ncbi.nlm.nih.gov/protein/QIS61098
QIS61146.1_surface_glycoprotein_SARS_CoV_2	QIS61146	https://www.ncbi.nlm.nih.gov/protein/QIS61146
QIS61158.1_surface_glycoprotein_SARS_CoV_2	QIS61158	https://www.ncbi.nlm.nih.gov/protein/QIS61158
QIS61218.1_surface_glycoprotein_SARS_CoV_2	QIS61218	https://www.ncbi.nlm.nih.gov/protein/QIS61218
QIS61230.1_surface_glycoprotein_SARS_CoV_2	QIS61230	https://www.ncbi.nlm.nih.gov/protein/QIS61230
QIS61266.1_surface_glycoprotein_SARS_CoV_2	QIS61266	https://www.ncbi.nlm.nih.gov/protein/QIS61266
QIS61302.1_surface_glycoprotein_SARS_CoV_2	QIS61302	https://www.ncbi.nlm.nih.gov/protein/QIS61302
QIS61314.1_surface_glycoprotein_SARS_CoV_2	QIS61314	https://www.ncbi.nlm.nih.gov/protein/QIS61314
QIS61326.1_surface_glycoprotein_SARS_CoV_2	QIS61326	https://www.ncbi.nlm.nih.gov/protein/QIS61326
QIS61350.1_surface_glycoprotein_SARS_CoV_2	QIS61350	https://www.ncbi.nlm.nih.gov/protein/QIS61350
QIS61362.1_surface_glycoprotein_SARS_CoV_2	QIS61362	https://www.ncbi.nlm.nih.gov/protein/QIS61362
QIS61386.1_surface_glycoprotein_SARS_CoV_2	QIS61386	https://www.ncbi.nlm.nih.gov/protein/QIS61386
QIS61398.1_surface_glycoprotein_SARS_CoV_2	QIS61398	https://www.ncbi.nlm.nih.gov/protein/QIS61398
QIS61410.1_surface_glycoprotein_SARS_CoV_2	QIS61410	https://www.ncbi.nlm.nih.gov/protein/QIS61410
QIS61434.1_surface_glycoprotein_SARS_CoV_2	QIS61434	https://www.ncbi.nlm.nih.gov/protein/QIS61434
QIS61482.1_surface_glycoprotein_SARS_CoV_2	QIS61482	https://www.ncbi.nlm.nih.gov/protein/QIS61482
QIS61494.1_surface_glycoprotein_SARS_CoV_2	QIS61494	https://www.ncbi.nlm.nih.gov/protein/QIS61494
QIS61506.1_surface_glycoprotein_SARS_CoV_2	QIS61506	https://www.ncbi.nlm.nih.gov/protein/QIS61506
QIS61566.1_surface_glycoprotein_SARS_CoV_2	QIS61566	https://www.ncbi.nlm.nih.gov/protein/QIS61566
QIT06891.1_surface_glycoprotein_SARS_CoV_2	QIT06891	https://www.ncbi.nlm.nih.gov/protein/QIT06891
QIT06903.1_surface_glycoprotein_SARS_CoV_2	QIT06903	https://www.ncbi.nlm.nih.gov/protein/QIT06903
QIT06915.1_surface_glycoprotein_SARS_CoV_2	QIT06915	https://www.ncbi.nlm.nih.gov/protein/QIT06915
QIT06939.1_surface_glycoprotein_SARS_CoV_2	QIT06939	https://www.ncbi.nlm.nih.gov/protein/QIT06939
QIT06975.1_surface_glycoprotein_SARS_CoV_2	QIT06975	https://www.ncbi.nlm.nih.gov/protein/QIT06975
QIT06987.1_surface_glycoprotein_SARS_CoV_2	QIT06987	https://www.ncbi.nlm.nih.gov/protein/QIT06987
QIU78731.1_surface_glycoprotein_SARS_CoV_2	QIU78731	https://www.ncbi.nlm.nih.gov/protein/QIU78731
QIU78743.1_surface_glycoprotein_SARS_CoV_2	QIU78743	https://www.ncbi.nlm.nih.gov/protein/QIU78743
QIU78755.1_surface_glycoprotein_SARS_CoV_2	QIU78755	https://www.ncbi.nlm.nih.gov/protein/QIU78755
QIU78767.1_surface_glycoprotein_SARS_CoV_2	QIU78767	https://www.ncbi.nlm.nih.gov/protein/QIU78767
QIU78791.1_surface_glycoprotein_SARS_CoV_2	QIU78791	https://www.ncbi.nlm.nih.gov/protein/QIU78791
QIU78803.1_surface_glycoprotein_SARS_CoV_2	QIU78803	https://www.ncbi.nlm.nih.gov/protein/QIU78803
QIU80900.1_surface_glycoprotein_SARS_CoV_2	QIU80900	https://www.ncbi.nlm.nih.gov/protein/QIU80900
QIU80925.1_surface_glycoprotein_SARS_CoV_2	QIU80925	https://www.ncbi.nlm.nih.gov/protein/QIU80925
QIU80937.1_surface_glycoprotein_SARS_CoV_2	QIU80937	https://www.ncbi.nlm.nih.gov/protein/QIU80937
QIU80961.1_surface_glycoprotein_SARS_CoV_2	QIU80961	https://www.ncbi.nlm.nih.gov/protein/QIU80961
QIU81009.1_surface_glycoprotein_SARS_CoV_2	QIU81009	https://www.ncbi.nlm.nih.gov/protein/QIU81009
QIU81045.1_surface_glycoprotein_SARS_CoV_2	QIU81045	https://www.ncbi.nlm.nih.gov/protein/QIU81045
QIU81069.1_surface_glycoprotein_SARS_CoV_2	QIU81069	https://www.ncbi.nlm.nih.gov/protein/QIU81069
QIU81081.1_surface_glycoprotein_SARS_CoV_2	QIU81081	https://www.ncbi.nlm.nih.gov/protein/QIU81081
QIU81093.1_surface_glycoprotein_SARS_CoV_2	QIU81093	https://www.ncbi.nlm.nih.gov/protein/QIU81093
QIU81201.1_surface_glycoprotein_SARS_CoV_2	QIU81201	https://www.ncbi.nlm.nih.gov/protein/QIU81201
QIU81225.1_surface_glycoprotein_SARS_CoV_2	QIU81225	https://www.ncbi.nlm.nih.gov/protein/QIU81225
QIU81249.1_surface_glycoprotein_SARS_CoV_2	QIU81249	https://www.ncbi.nlm.nih.gov/protein/QIU81249
QIU81261.1_surface_glycoprotein_SARS_CoV_2	QIU81261	https://www.ncbi.nlm.nih.gov/protein/QIU81261
QIU81273.1_surface_glycoprotein_SARS_CoV_2	QIU81273	https://www.ncbi.nlm.nih.gov/protein/QIU81273
QIU81285.1_surface_glycoprotein_SARS_CoV_2	QIU81285	https://www.ncbi.nlm.nih.gov/protein/QIU81285
QIU81297.1_surface_glycoprotein_SARS_CoV_2	QIU81297	https://www.ncbi.nlm.nih.gov/protein/QIU81297
QIU81309.1_surface_glycoprotein_SARS_CoV_2	QIU81309	https://www.ncbi.nlm.nih.gov/protein/QIU81309
QIU81333.1_surface_glycoprotein_SARS_CoV_2	QIU81333	https://www.ncbi.nlm.nih.gov/protein/QIU81333
QIU81357.1_surface_glycoprotein_SARS_CoV_2	QIU81357	https://www.ncbi.nlm.nih.gov/protein/QIU81357
QIU81381.1_surface_glycoprotein_SARS_CoV_2	QIU81381	https://www.ncbi.nlm.nih.gov/protein/QIU81381
QIU81441.1_surface_glycoprotein_SARS_CoV_2	QIU81441	https://www.ncbi.nlm.nih.gov/protein/QIU81441
QIU81477.1_surface_glycoprotein_SARS_CoV_2	QIU81477	https://www.ncbi.nlm.nih.gov/protein/QIU81477
QIU81489.1_surface_glycoprotein_SARS_CoV_2	QIU81489	https://www.ncbi.nlm.nih.gov/protein/QIU81489
QIU81525.1_surface_glycoprotein_SARS_CoV_2	QIU81525	https://www.ncbi.nlm.nih.gov/protein/QIU81525
QIU81573.1_surface_glycoprotein_SARS_CoV_2	QIU81573	https://www.ncbi.nlm.nih.gov/protein/QIU81573
QIU81645.1_surface_glycoprotein_SARS_CoV_2	QIU81645	https://www.ncbi.nlm.nih.gov/protein/QIU81645
QIU81669.1_surface_glycoprotein_SARS_CoV_2	QIU81669	https://www.ncbi.nlm.nih.gov/protein/QIU81669
QIU81753.1_surface_glycoprotein_SARS_CoV_2	QIU81753	https://www.ncbi.nlm.nih.gov/protein/QIU81753
QIU81765.1_surface_glycoprotein_SARS_CoV_2	QIU81765	https://www.ncbi.nlm.nih.gov/protein/QIU81765
QIU81777.1_surface_glycoprotein_SARS_CoV_2	QIU81777	https://www.ncbi.nlm.nih.gov/protein/QIU81777
QIU81789.1_surface_glycoprotein_SARS_CoV_2	QIU81789	https://www.ncbi.nlm.nih.gov/protein/QIU81789
QIU81801.1_surface_glycoprotein_SARS_CoV_2	QIU81801	https://www.ncbi.nlm.nih.gov/protein/QIU81801
QIU81813.1_surface_glycoprotein_SARS_CoV_2	QIU81813	https://www.ncbi.nlm.nih.gov/protein/QIU81813
QIU81825.1_surface_glycoprotein_SARS_CoV_2	QIU81825	https://www.ncbi.nlm.nih.gov/protein/QIU81825
QIU81837.1_surface_glycoprotein_SARS_CoV_2	QIU81837	https://www.ncbi.nlm.nih.gov/protein/QIU81837
QIU81849.1_surface_glycoprotein_SARS_CoV_2	QIU81849	https://www.ncbi.nlm.nih.gov/protein/QIU81849
QIU81861.1_surface_glycoprotein_SARS_CoV_2	QIU81861	https://www.ncbi.nlm.nih.gov/protein/QIU81861
QIU81873.1_surface_glycoprotein_SARS_CoV_2	QIU81873	https://www.ncbi.nlm.nih.gov/protein/QIU81873
QIU81898.1_surface_glycoprotein_SARS_CoV_2	QIU81898	https://www.ncbi.nlm.nih.gov/protein/QIU81898
QIV14984.1_surface_glycoprotein_SARS_CoV_2	QIV14984	https://www.ncbi.nlm.nih.gov/protein/QIV14984
QIV14996.1_surface_glycoprotein_SARS_CoV_2	QIV14996	https://www.ncbi.nlm.nih.gov/protein/QIV14996
QIV15008.1_surface_glycoprotein_SARS_CoV_2	QIV15008	https://www.ncbi.nlm.nih.gov/protein/QIV15008
QIV15056.1_surface_glycoprotein_SARS_CoV_2	QIV15056	https://www.ncbi.nlm.nih.gov/protein/QIV15056
QIV15068.1_surface_glycoprotein_SARS_CoV_2	QIV15068	https://www.ncbi.nlm.nih.gov/protein/QIV15068
QIV15080.1_surface_glycoprotein_SARS_CoV_2	QIV15080	https://www.ncbi.nlm.nih.gov/protein/QIV15080
QIV15092.1_surface_glycoprotein_SARS_CoV_2	QIV15092	https://www.ncbi.nlm.nih.gov/protein/QIV15092
QIV15140.1_surface_glycoprotein_SARS_CoV_2	QIV15140	https://www.ncbi.nlm.nih.gov/protein/QIV15140
QIV64977.1_surface_glycoprotein_SARS_CoV_2	QIV64977	https://www.ncbi.nlm.nih.gov/protein/QIV64977
QHR84449.1_surface_glycoprotein_SARS_CoV_2	QHR84449	https://www.ncbi.nlm.nih.gov/protein/QHR84449
ORF1ab SARS-CoV-2
QJE39191.1_ORF1ab_SARS_CoV_2	QJE39191	https://www.ncbi.nlm.nih.gov/protein/QJE39191
QJE39203.1_ORF1ab_SARS_CoV_2	QJE39203	https://www.ncbi.nlm.nih.gov/protein/QJE39203
QIS30144.1_orf1ab_SARS_CoV_2	QIS30144	https://www.ncbi.nlm.nih.gov/protein/QIS30144
QIS30134.1_orf1ab_SARS_CoV_2	QIS30134	https://www.ncbi.nlm.nih.gov/protein/QIS30134
QIU78865.1_ORF1ab_SARS_CoV_2	QIU78865	https://www.ncbi.nlm.nih.gov/protein/QIU78865
QIU78857.1_ORF1ab_SARS_CoV_2	QIU78857	https://www.ncbi.nlm.nih.gov/protein/QIU78857
QIU78844.1_ORF1ab_SARS_CoV_2	QIU78844	https://www.ncbi.nlm.nih.gov/protein/QIU78844
QIZ64774.1_ORF1ab_SARS_CoV_2	QIZ64774	https://www.ncbi.nlm.nih.gov/protein/QIZ64774
QIV64999.1_ORF1ab_SARS_CoV_2	QIV64999	https://www.ncbi.nlm.nih.gov/protein/QIV64999
QIV65032.1_ORF1ab_SARS_CoV_2	QIV65032	https://www.ncbi.nlm.nih.gov/protein/QIV65032
QIV65076.1_ORF1ab_SARS_CoV_2	QIV65076	https://www.ncbi.nlm.nih.gov/protein/QIV65076
QIV65054.1_ORF1ab_SARS_CoV_2	QIV65054	https://www.ncbi.nlm.nih.gov/protein/QIV65054
QIV65043.1_ORF1ab_SARS_CoV_2	QIV65043	https://www.ncbi.nlm.nih.gov/protein/QIV65043
QIV65021.1_ORF1ab_SARS_CoV_2	QIV65021	https://www.ncbi.nlm.nih.gov/protein/QIV65021
QJE39179.1_ORF1ab_SARS_CoV_2	QJE39179	https://www.ncbi.nlm.nih.gov/protein/QJE39179
QJE39167.1_ORF1ab_SARS_CoV_2	QJE39167	https://www.ncbi.nlm.nih.gov/protein/QJE39167
QJD23954.1_ORF1ab_SARS_CoV_2	QJD23954	https://www.ncbi.nlm.nih.gov/protein/QJD23954
QJD24649.1_ORF1ab_SARS_CoV_2	QJD24649	https://www.ncbi.nlm.nih.gov/protein/QJD24649
QJE39155.1_ORF1ab_SARS_CoV_2	QJE39155	https://www.ncbi.nlm.nih.gov/protein/QJE39155
QJD47044.1_ORF1ab_SARS_CoV_2	QJD47044	https://www.ncbi.nlm.nih.gov/protein/QJD47044
QJD24229.1_ORF1ab_SARS_CoV_2	QJD24229	https://www.ncbi.nlm.nih.gov/protein/QJD24229
QJD23785.1_ORF1ab_SARS_CoV_2	QJD23785	https://www.ncbi.nlm.nih.gov/protein/QJD23785
QJD24325.1_ORF1ab_SARS_CoV_2	QJD24325	https://www.ncbi.nlm.nih.gov/protein/QJD24325
QJD23569.1_ORF1ab_SARS_CoV_2	QJD23569	https://www.ncbi.nlm.nih.gov/protein/QJD23569
QJD24109.1_ORF1ab_SARS_CoV_2	QJD24109	https://www.ncbi.nlm.nih.gov/protein/QJD24109
QJD23917.1_ORF1ab_SARS_CoV_2	QJD23917	https://www.ncbi.nlm.nih.gov/protein/QJD23917
QJD24025.1_ORF1ab_SARS_CoV_2	QJD24025	https://www.ncbi.nlm.nih.gov/protein/QJD24025
QJD23389.1_ORF1ab_SARS_CoV_2	QJD23389	https://www.ncbi.nlm.nih.gov/protein/QJD23389
QJD23293.1_ORF1ab_SARS_CoV_2	QJD23293	https://www.ncbi.nlm.nih.gov/protein/QJD23293
QIU80907.2_ORF1ab_SARS_CoV_2	QIU80907	https://www.ncbi.nlm.nih.gov/protein/QIU80907
QJE39107.1_ORF1ab_SARS_CoV_2	QJE39107	https://www.ncbi.nlm.nih.gov/protein/QJE39107
QJD24591.1_ORF1ab_SARS_CoV_2	QJD24591	https://www.ncbi.nlm.nih.gov/protein/QJD24591
QJD25287.1_ORF1ab_SARS_CoV_2	QJD25287	https://www.ncbi.nlm.nih.gov/protein/QJD25287
QJE39095.1_ORF1ab_SARS_CoV_2	QJE39095	https://www.ncbi.nlm.nih.gov/protein/QJE39095
QJE39060.1_ORF1ab_SARS_CoV_2	QJE39060	https://www.ncbi.nlm.nih.gov/protein/QJE39060
QJE39131.1_ORF1ab_SARS_CoV_2	QJE39131	https://www.ncbi.nlm.nih.gov/protein/QJE39131
QJE39048.1_ORF1ab_SARS_CoV_2	QJE39048	https://www.ncbi.nlm.nih.gov/protein/QJE39048
QIM47456.1_orf1ab_SARS_CoV_2	QIM47456	https://www.ncbi.nlm.nih.gov/protein/QIM47456
QJD25587.1_ORF1ab_SARS_CoV_2	QJD25587	https://www.ncbi.nlm.nih.gov/protein/QJD25587
QIZ97049.1_ORF1ab_SARS_CoV_2	QIZ97049	https://www.ncbi.nlm.nih.gov/protein/QIZ97049
QIZ64371.1_ORF1ab_SARS_CoV_2	QIZ64371	https://www.ncbi.nlm.nih.gov/protein/QIZ64371
QIV65087.1_ORF1ab_SARS_CoV_2	QIV65087	https://www.ncbi.nlm.nih.gov/protein/QIV65087
QIV65065.1_ORF1ab_SARS_CoV_2	QIV65065	https://www.ncbi.nlm.nih.gov/protein/QIV65065
QIU78833.1_ORF1ab_SARS_CoV_2	QIU78833	https://www.ncbi.nlm.nih.gov/protein/QIU78833
QJF11933.1_ORF1ab_SARS_CoV_2	QJF11933	https://www.ncbi.nlm.nih.gov/protein/QJF11933
QJE39083.1_ORF1ab_SARS_CoV_2	QJE39083	https://www.ncbi.nlm.nih.gov/protein/QJE39083
QIZ64395.1_ORF1ab_SARS_CoV_2	QIZ64395	https://www.ncbi.nlm.nih.gov/protein/QIZ64395
QIZ64275.1_ORF1ab_SARS_CoV_2	QIZ64275	https://www.ncbi.nlm.nih.gov/protein/QIZ64275
QIZ64729.1_ORF1ab_SARS_CoV_2	QIZ64729	https://www.ncbi.nlm.nih.gov/protein/QIZ64729
QIZ64858.1_ORF1ab_SARS_CoV_2	QIZ64858	https://www.ncbi.nlm.nih.gov/protein/QIZ64858
QIV65010.1_ORF1ab_SARS_CoV_2	QIV65010	https://www.ncbi.nlm.nih.gov/protein/QIV65010
QIZ64822.1_ORF1ab_SARS_CoV_2	QIZ64822	https://www.ncbi.nlm.nih.gov/protein/QIZ64822
QIZ64551.1_ORF1ab_SARS_CoV_2	QIZ64551	https://www.ncbi.nlm.nih.gov/protein/QIZ64551
QIZ64299.1_ORF1ab_SARS_CoV_2	QIZ64299	https://www.ncbi.nlm.nih.gov/protein/QIZ64299
QIZ64644.1_ORF1ab_SARS_CoV_2	QIZ64644	https://www.ncbi.nlm.nih.gov/protein/QIZ64644
QIZ64634.1_ORF1ab_SARS_CoV_2	QIZ64634	https://www.ncbi.nlm.nih.gov/protein/QIZ64634
QIZ64610.1_ORF1ab_SARS_CoV_2	QIZ64610	https://www.ncbi.nlm.nih.gov/protein/QIZ64610
QIZ64345.1_ORF1ab_SARS_CoV_2	QIZ64345	https://www.ncbi.nlm.nih.gov/protein/QIZ64345
QIZ64311.1_ORF1ab_SARS_CoV_2	QIZ64311	https://www.ncbi.nlm.nih.gov/protein/QIZ64311
QIZ64872.1_ORF1ab_SARS_CoV_2	QIZ64872	https://www.ncbi.nlm.nih.gov/protein/QIZ64872
QIZ64658.1_ORF1ab_SARS_CoV_2	QIZ64658	https://www.ncbi.nlm.nih.gov/protein/QIZ64658
QIZ64718.1_ORF1ab_SARS_CoV_2	QIZ64718	https://www.ncbi.nlm.nih.gov/protein/QIZ64718
QIZ64836.1_ORF1ab_SARS_CoV_2	QIZ64836	https://www.ncbi.nlm.nih.gov/protein/QIZ64836
QIZ64884.1_ORF1ab_SARS_CoV_2	QIZ64884	https://www.ncbi.nlm.nih.gov/protein/QIZ64884
QIZ64848.1_ORF1ab_SARS_CoV_2	QIZ64848	https://www.ncbi.nlm.nih.gov/protein/QIZ64848
QIZ64764.1_ORF1ab_SARS_CoV_2	QIZ64764	https://www.ncbi.nlm.nih.gov/protein/QIZ64764
QIZ64704.1_ORF1ab_SARS_CoV_2	QIZ64704	https://www.ncbi.nlm.nih.gov/protein/QIZ64704
QIZ64682.1_ORF1ab_SARS_CoV_2	QIZ64682	https://www.ncbi.nlm.nih.gov/protein/QIZ64682
QIX13744.1_ORF1ab_SARS_CoV_2	QIX13744	https://www.ncbi.nlm.nih.gov/protein/QIX13744
QIZ64668.1_ORF1ab_SARS_CoV_2	QIZ64668	https://www.ncbi.nlm.nih.gov/protein/QIZ64668
QIZ64620.1_ORF1ab_SARS_CoV_2	QIZ64620	https://www.ncbi.nlm.nih.gov/protein/QIZ64620
QIZ64798.1_ORF1ab_SARS_CoV_2	QIZ64798	https://www.ncbi.nlm.nih.gov/protein/QIZ64798
QIZ64810.1_ORF1ab_SARS_CoV_2	QIZ64810	https://www.ncbi.nlm.nih.gov/protein/QIZ64810
QIZ64786.1_ORF1ab_SARS_CoV_2	QIZ64786	https://www.ncbi.nlm.nih.gov/protein/QIZ64786
QJD25681.1_ORF1ab_SARS_CoV_2	QJD25681	https://www.ncbi.nlm.nih.gov/protein/QJD25681
QJD47536.1_ORF1ab_SARS_CoV_2	QJD47536	https://www.ncbi.nlm.nih.gov/protein/QJD47536
QJD47284.1_ORF1ab_SARS_CoV_2	QJD47284	https://www.ncbi.nlm.nih.gov/protein/QJD47284
QJD24541.1_ORF1ab_SARS_CoV_2	QJD24541	https://www.ncbi.nlm.nih.gov/protein/QJD24541
QJD24458.1_ORF1ab_SARS_CoV_2	QJD24458	https://www.ncbi.nlm.nih.gov/protein/QJD24458
QJD24446.1_ORF1ab_SARS_CoV_2	QJD24446	https://www.ncbi.nlm.nih.gov/protein/QJD24446
QJD23714.1_ORF1ab_SARS_CoV_2	QJD23714	https://www.ncbi.nlm.nih.gov/protein/QJD23714
QJE39119.1_ORF1ab_SARS_CoV_2	QJE39119	https://www.ncbi.nlm.nih.gov/protein/QJE39119
QJD25477.1_ORF1ab_SARS_CoV_2	QJD25477	https://www.ncbi.nlm.nih.gov/protein/QJD25477
QJF11882.1_ORF1ab_SARS_CoV_2	QJF11882	https://www.ncbi.nlm.nih.gov/protein/QJF11882
QJF11846.1_ORF1ab_SARS_CoV_2	QJF11846	https://www.ncbi.nlm.nih.gov/protein/QJF11846
QJF11834.1_ORF1ab_SARS_CoV_2	QJF11834	https://www.ncbi.nlm.nih.gov/protein/QJF11834
QJF11870.1_ORF1ab_SARS_CoV_2	QJF11870	https://www.ncbi.nlm.nih.gov/protein/QJF11870
QJF11858.1_ORF1ab_SARS_CoV_2	QJF11858	https://www.ncbi.nlm.nih.gov/protein/QJF11858
QJC20712.1_ORF1ab_SARS_CoV_2	QJC20712	https://www.ncbi.nlm.nih.gov/protein/QJC20712
QJD24767.1_ORF1ab_SARS_CoV_2	QJD24767	https://www.ncbi.nlm.nih.gov/protein/QJD24767
QIZ14831.1_ORF1ab_SARS_CoV_2	QIZ14831	https://www.ncbi.nlm.nih.gov/protein/QIZ14831
QJD47140.1_ORF1ab_SARS_CoV_2	QJD47140	https://www.ncbi.nlm.nih.gov/protein/QJD47140
QJD48817.1_ORF1ab_SARS_CoV_2	QJD48817	https://www.ncbi.nlm.nih.gov/protein/QJD48817
QJD23857.1_ORF1ab_SARS_CoV_2	QJD23857	https://www.ncbi.nlm.nih.gov/protein/QJD23857
QIU81211.1_ORF1ab_SARS_CoV_2	QIU81211	https://www.ncbi.nlm.nih.gov/protein/QIU81211
QJA17022.1_ORF1ab_SARS_CoV_2	QJA17022	https://www.ncbi.nlm.nih.gov/protein/QJA17022
QJD47056.1_ORF1ab_SARS_CoV_2	QJD47056	https://www.ncbi.nlm.nih.gov/protein/QJD47056
QIQ49921.1_orf1ab_SARS_CoV_2	QIQ49921	https://www.ncbi.nlm.nih.gov/protein/QIQ49921
QJD23247.1_ORF1ab_SARS_CoV_2	QJD23247	https://www.ncbi.nlm.nih.gov/protein/QJD23247
QJD24855.1_ORF1ab_SARS_CoV_2	QJD24855	https://www.ncbi.nlm.nih.gov/protein/QJD24855
QJA17106.1_ORF1ab_SARS_CoV_2	QJA17106	https://www.ncbi.nlm.nih.gov/protein/QJA17106
QJD47452.1_ORF1ab_SARS_CoV_2	QJD47452	https://www.ncbi.nlm.nih.gov/protein/QJD47452
QIS60580.1_ORF1ab_SARS_CoV_2	QIS60580	https://www.ncbi.nlm.nih.gov/protein/QIS60580
QIS61048.1_ORF1ab_SARS_CoV_2	QIS61048	https://www.ncbi.nlm.nih.gov/protein/QIS61048
QIZ14013.1_ORF1ab_SARS_CoV_2	QIZ14013	https://www.ncbi.nlm.nih.gov/protein/QIZ14013
QJA16432.1_ORF1ab_SARS_CoV_2	QJA16432	https://www.ncbi.nlm.nih.gov/protein/QJA16432
QIZ14553.1_ORF1ab_SARS_CoV_2	QIZ14553	https://www.ncbi.nlm.nih.gov/protein/QIZ14553
QJF11822.1_ORF1ab_SARS_CoV_2	QJF11822	https://www.ncbi.nlm.nih.gov/protein/QJF11822
QJF11810.1_ORF1ab_SARS_CoV_2	QJF11810	https://www.ncbi.nlm.nih.gov/protein/QJF11810
QJE38988.1_ORF1ab_SARS_CoV_2	QJE38988	https://www.ncbi.nlm.nih.gov/protein/QJE38988
QJE38952.1_ORF1ab_SARS_CoV_2	QJE38952	https://www.ncbi.nlm.nih.gov/protein/QJE38952
QJE39024.1_ORF1ab_SARS_CoV_2	QJE39024	https://www.ncbi.nlm.nih.gov/protein/QJE39024
QJE38964.1_ORF1ab_SARS_CoV_2	QJE38964	https://www.ncbi.nlm.nih.gov/protein/QJE38964
QJE39012.1_ORF1ab_SARS_CoV_2	QJE39012	https://www.ncbi.nlm.nih.gov/protein/QJE39012
QJE39036.1_ORF1ab_SARS_CoV_2	QJE39036	https://www.ncbi.nlm.nih.gov/protein/QJE39036
QJE39000.1_ORF1ab_SARS_CoV_2	QJE39000	https://www.ncbi.nlm.nih.gov/protein/QJE39000
QJD25083.1_ORF1ab_SARS_CoV_2	QJD25083	https://www.ncbi.nlm.nih.gov/protein/QJD25083
QJD24615.1_ORF1ab_SARS_CoV_2	QJD24615	https://www.ncbi.nlm.nih.gov/protein/QJD24615
QJD25345.1_ORF1ab_SARS_CoV_2	QJD25345	https://www.ncbi.nlm.nih.gov/protein/QJD25345
QJD23534.1_ORF1ab_SARS_CoV_2	QJD23534	https://www.ncbi.nlm.nih.gov/protein/QJD23534
QIQ08799.1_orf1ab_SARS_CoV_2	QIQ08799	https://www.ncbi.nlm.nih.gov/protein/QIQ08799
QJD25263.1_ORF1ab_SARS_CoV_2	QJD25263	https://www.ncbi.nlm.nih.gov/protein/QJD25263
QIZ64276.1_ORF1ab_SARS_CoV_2	QIZ64276	https://www.ncbi.nlm.nih.gov/protein/QIZ64276
QIZ64324.1_ORF1ab_SARS_CoV_2	QIZ64324	https://www.ncbi.nlm.nih.gov/protein/QIZ64324
QIZ64516.1_ORF1ab_SARS_CoV_2	QIZ64516	https://www.ncbi.nlm.nih.gov/protein/QIZ64516
QIZ64576.1_ORF1ab_SARS_CoV_2	QIZ64576	https://www.ncbi.nlm.nih.gov/protein/QIZ64576
QIX13745.1_ORF1ab_SARS_CoV_2	QIX13745	https://www.ncbi.nlm.nih.gov/protein/QIX13745
QIZ64730.1_ORF1ab_SARS_CoV_2	QIZ64730	https://www.ncbi.nlm.nih.gov/protein/QIZ64730
QIZ64312.1_ORF1ab_SARS_CoV_2	QIZ64312	https://www.ncbi.nlm.nih.gov/protein/QIZ64312
QJD24723.1_ORF1ab_SARS_CoV_2	QJD24723	https://www.ncbi.nlm.nih.gov/protein/QJD24723
QJD23139.1_ORF1ab_SARS_CoV_2	QJD23139	https://www.ncbi.nlm.nih.gov/protein/QJD23139
QJD48481.1_ORF1ab_SARS_CoV_2	QJD48481	https://www.ncbi.nlm.nih.gov/protein/QJD48481
QJC20497.1_ORF1ab_SARS_CoV_2	QJC20497	https://www.ncbi.nlm.nih.gov/protein/QJC20497
QJD47296.1_ORF1ab_SARS_CoV_2	QJD47296	https://www.ncbi.nlm.nih.gov/protein/QJD47296
QJA17430.1_ORF1ab_SARS_CoV_2	QJA17430	https://www.ncbi.nlm.nih.gov/protein/QJA17430
QJC20005.1_ORF1ab_SARS_CoV_2	QJC20005	https://www.ncbi.nlm.nih.gov/protein/QJC20005
QJC20473.1_ORF1ab_SARS_CoV_2	QJC20473	https://www.ncbi.nlm.nih.gov/protein/QJC20473
QIQ49851.1_orf1ab_SARS_CoV_2	QIQ49851	https://www.ncbi.nlm.nih.gov/protein/QIQ49851
QJA17046.1_ORF1ab_SARS_CoV_2	QJA17046	https://www.ncbi.nlm.nih.gov/protein/QJA17046
QJA16938.1_ORF1ab_SARS_CoV_2	QJA16938	https://www.ncbi.nlm.nih.gov/protein/QJA16938
QJC19861.1_ORF1ab_SARS_CoV_2	QJC19861	https://www.ncbi.nlm.nih.gov/protein/QJC19861
QJD48205.1_ORF1ab_SARS_CoV_2	QJD48205	https://www.ncbi.nlm.nih.gov/protein/QJD48205
QIQ49901.1_orf1ab_SARS_CoV_2	QIQ49901	https://www.ncbi.nlm.nih.gov/protein/QIQ49901
QJC20485.1_ORF1ab_SARS_CoV_2	QJC20485	https://www.ncbi.nlm.nih.gov/protein/QJC20485
QIS61372.1_ORF1ab_SARS_CoV_2	QIS61372	https://www.ncbi.nlm.nih.gov/protein/QIS61372
QJC19993.1_ORF1ab_SARS_CoV_2	QJC19993	https://www.ncbi.nlm.nih.gov/protein/QJC19993
QJD47128.1_ORF1ab_SARS_CoV_2	QJD47128	https://www.ncbi.nlm.nih.gov/protein/QJD47128
QJD47236.1_ORF1ab_SARS_CoV_2	QJD47236	https://www.ncbi.nlm.nih.gov/protein/QJD47236
QJC19885.1_ORF1ab_SARS_CoV_2	QJC19885	https://www.ncbi.nlm.nih.gov/protein/QJC19885
QIQ49831.1_orf1ab_SARS_CoV_2	QIQ49831	https://www.ncbi.nlm.nih.gov/protein/QIQ49831
QJE38976.1_ORF1ab_SARS_CoV_2	QJE38976	https://www.ncbi.nlm.nih.gov/protein/QJE38976
QIZ64432.1_ORF1ab_SARS_CoV_2	QIZ64432	https://www.ncbi.nlm.nih.gov/protein/QIZ64432
QIZ64372.1_ORF1ab_SARS_CoV_2	QIZ64372	https://www.ncbi.nlm.nih.gov/protein/QIZ64372
QIO04366.1_orf1ab_SARS_CoV_2	QIO04366	https://www.ncbi.nlm.nih.gov/protein/QIO04366
QJE38940.1_ORF1ab_SARS_CoV_2	QJE38940	https://www.ncbi.nlm.nih.gov/protein/QJE38940
QJD23835.1_ORF1ab_SARS_CoV_2	QJD23835	https://www.ncbi.nlm.nih.gov/protein/QJD23835
QIZ14867.1_ORF1ab_SARS_CoV_2	QIZ14867	https://www.ncbi.nlm.nih.gov/protein/QIZ14867
QIZ64683.1_ORF1ab_SARS_CoV_2	QIZ64683	https://www.ncbi.nlm.nih.gov/protein/QIZ64683
QIZ64468.1_ORF1ab_SARS_CoV_2	QIZ64468	https://www.ncbi.nlm.nih.gov/protein/QIZ64468
QIZ14673.1_ORF1ab_SARS_CoV_2	QIZ14673	https://www.ncbi.nlm.nih.gov/protein/QIZ14673
QIZ13642.1_ORF1ab_SARS_CoV_2	QIZ13642	https://www.ncbi.nlm.nih.gov/protein/QIZ13642
QIZ13907.1_ORF1ab_SARS_CoV_2	QIZ13907	https://www.ncbi.nlm.nih.gov/protein/QIZ13907
QJA16878.1_ORF1ab_SARS_CoV_2	QJA16878	https://www.ncbi.nlm.nih.gov/protein/QJA16878
QIZ14783.1_ORF1ab_SARS_CoV_2	QIZ14783	https://www.ncbi.nlm.nih.gov/protein/QIZ14783
QJD48109.1_ORF1ab_SARS_CoV_2	QJD48109	https://www.ncbi.nlm.nih.gov/protein/QJD48109
QIZ13991.1_ORF1ab_SARS_CoV_2	QIZ13991	https://www.ncbi.nlm.nih.gov/protein/QIZ13991
QJD48433.1_ORF1ab_SARS_CoV_2	QJD48433	https://www.ncbi.nlm.nih.gov/protein/QJD48433
QJD48409.1_ORF1ab_SARS_CoV_2	QJD48409	https://www.ncbi.nlm.nih.gov/protein/QJD48409
QJC20413.1_ORF1ab_SARS_CoV_2	QJC20413	https://www.ncbi.nlm.nih.gov/protein/QJC20413
QIU81091.1_ORF1ab_SARS_CoV_2	QIU81091	https://www.ncbi.nlm.nih.gov/protein/QIU81091
QIZ64420.1_ORF1ab_SARS_CoV_2	QIZ64420	https://www.ncbi.nlm.nih.gov/protein/QIZ64420
QIX13781.1_ORF1ab_SARS_CoV_2	QIX13781	https://www.ncbi.nlm.nih.gov/protein/QIX13781
QJD47620.1_ORF1ab_SARS_CoV_2	QJD47620	https://www.ncbi.nlm.nih.gov/protein/QJD47620
QIZ13321.1_ORF1ab_SARS_CoV_2	QIZ13321	https://www.ncbi.nlm.nih.gov/protein/QIZ13321
QIS30674.1_orf1ab_SARS_CoV_2	QIS30674	https://www.ncbi.nlm.nih.gov/protein/QIS30674
QIQ50001.1_orf1ab_SARS_CoV_2	QIQ50001	https://www.ncbi.nlm.nih.gov/protein/QIQ50001
QIQ50121.1_orf1ab_SARS_CoV_2	QIQ50121	https://www.ncbi.nlm.nih.gov/protein/QIQ50121
QJC19921.1_ORF1ab_SARS_CoV_2	QJC19921	https://www.ncbi.nlm.nih.gov/protein/QJC19921
QJD48289.1_ORF1ab_SARS_CoV_2	QJD48289	https://www.ncbi.nlm.nih.gov/protein/QJD48289
QJE38892.1_ORF1ab_SARS_CoV_2	QJE38892	https://www.ncbi.nlm.nih.gov/protein/QJE38892
QJA17382.1_ORF1ab_SARS_CoV_2	QJA17382	https://www.ncbi.nlm.nih.gov/protein/QJA17382
QJC20257.1_ORF1ab_SARS_CoV_2	QJC20257	https://www.ncbi.nlm.nih.gov/protein/QJC20257
QJD47212.1_ORF1ab_SARS_CoV_2	QJD47212	https://www.ncbi.nlm.nih.gov/protein/QJD47212
QJC20341.1_ORF1ab_SARS_CoV_2	QJC20341	https://www.ncbi.nlm.nih.gov/protein/QJC20341
QJD48541.1_ORF1ab_SARS_CoV_2	QJD48541	https://www.ncbi.nlm.nih.gov/protein/QJD48541
QIS61228.1_ORF1ab_SARS_CoV_2	QIS61228	https://www.ncbi.nlm.nih.gov/protein/QIS61228
QIZ64444.1_ORF1ab_SARS_CoV_2	QIZ64444	https://www.ncbi.nlm.nih.gov/protein/QIZ64444
QJD25347.1_ORF1ab_SARS_CoV_2	QJD25347	https://www.ncbi.nlm.nih.gov/protein/QJD25347
QJD24711.1_ORF1ab_SARS_CoV_2	QJD24711	https://www.ncbi.nlm.nih.gov/protein/QJD24711
QJD24963.1_ORF1ab_SARS_CoV_2	QJD24963	https://www.ncbi.nlm.nih.gov/protein/QJD24963
QJD25179.1_ORF1ab_SARS_CoV_2	QJD25179	https://www.ncbi.nlm.nih.gov/protein/QJD25179
QIS61396.1_ORF1ab_SARS_CoV_2	QIS61396	https://www.ncbi.nlm.nih.gov/protein/QIS61396
QIZ16111.1_ORF1ab_SARS_CoV_2	QIZ16111	https://www.ncbi.nlm.nih.gov/protein/QIZ16111
QJD23235.1_ORF1ab_SARS_CoV_2	QJD23235	https://www.ncbi.nlm.nih.gov/protein/QJD23235
QIS30474.1_orf1ab_SARS_CoV_2	QIS30474	https://www.ncbi.nlm.nih.gov/protein/QIS30474
QIZ13775.1_ORF1ab_SARS_CoV_2	QIZ13775	https://www.ncbi.nlm.nih.gov/protein/QIZ13775
QIJ96502.1_orf1ab_SARS_CoV_2	QIJ96502	https://www.ncbi.nlm.nih.gov/protein/QIJ96502
QIV15162.1_ORF1ab_SARS_CoV_2	QIV15162	https://www.ncbi.nlm.nih.gov/protein/QIV15162
QJD48361.1_ORF1ab_SARS_CoV_2	QJD48361	https://www.ncbi.nlm.nih.gov/protein/QJD48361
QIZ14639.1_ORF1ab_SARS_CoV_2	QIZ14639	https://www.ncbi.nlm.nih.gov/protein/QIZ14639
QIV64987.1_ORF1ab_SARS_CoV_2	QIV64987	https://www.ncbi.nlm.nih.gov/protein/QIV64987
QIZ64552.1_ORF1ab_SARS_CoV_2	QIZ64552	https://www.ncbi.nlm.nih.gov/protein/QIZ64552
QIS30114.1_orf1ab_SARS_CoV_2	QIS30114	https://www.ncbi.nlm.nih.gov/protein/QIS30114
QIZ13967.1_ORF1ab_SARS_CoV_2	QIZ13967	https://www.ncbi.nlm.nih.gov/protein/QIZ13967
QIZ13273.1_ORF1ab_SARS_CoV_2	QIZ13273	https://www.ncbi.nlm.nih.gov/protein/QIZ13273
QJE38604.1_ORF1ab_SARS_CoV_2	QJE38604	https://www.ncbi.nlm.nih.gov/protein/QJE38604
QJD47404.1_ORF1ab_SARS_CoV_2	QJD47404	https://www.ncbi.nlm.nih.gov/protein/QJD47404
QJD25143.1_ORF1ab_SARS_CoV_2	QJD25143	https://www.ncbi.nlm.nih.gov/protein/QJD25143
QJC20640.1_ORF1ab_SARS_CoV_2	QJC20640	https://www.ncbi.nlm.nih.gov/protein/QJC20640
QJC20532.1_ORF1ab_SARS_CoV_2	QJC20532	https://www.ncbi.nlm.nih.gov/protein/QJC20532
QJD48529.1_ORF1ab_SARS_CoV_2	QJD48529	https://www.ncbi.nlm.nih.gov/protein/QJD48529
QIQ68543.1_orf1ab_SARS_CoV_2	QIQ68543	https://www.ncbi.nlm.nih.gov/protein/QIQ68543
QIQ49841.1_orf1ab_SARS_CoV_2	QIQ49841	https://www.ncbi.nlm.nih.gov/protein/QIQ49841
QJE38808.1_ORF1ab_SARS_CoV_2	QJE38808	https://www.ncbi.nlm.nih.gov/protein/QJE38808
QJE38556.1_ORF1ab_SARS_CoV_2	QJE38556	https://www.ncbi.nlm.nih.gov/protein/QJE38556
QIU81583.1_ORF1ab_SARS_CoV_2	QIU81583	https://www.ncbi.nlm.nih.gov/protein/QIU81583
QII87828.1_orf1ab_SARS_CoV_2	QII87828	https://www.ncbi.nlm.nih.gov/protein/QII87828
QIQ49821.1_orf1ab_SARS_CoV_2	QIQ49821	https://www.ncbi.nlm.nih.gov/protein/QIQ49821
QJC20305.1_ORF1ab_SARS_CoV_2	QJC20305	https://www.ncbi.nlm.nih.gov/protein/QJC20305
QJD47941.1_ORF1ab_SARS_CoV_2	QJD47941	https://www.ncbi.nlm.nih.gov/protein/QJD47941
QJC19897.1_ORF1ab_SARS_CoV_2	QJC19897	https://www.ncbi.nlm.nih.gov/protein/QJC19897
QIZ14675.1_ORF1ab_SARS_CoV_2	QIZ14675	https://www.ncbi.nlm.nih.gov/protein/QIZ14675
QIU81259.1_ORF1ab_SARS_CoV_2	QIU81259	https://www.ncbi.nlm.nih.gov/protein/QIU81259
QIH55220.1_orf1ab_SARS_CoV_2	QIH55220	https://www.ncbi.nlm.nih.gov/protein/QIH55220
QIZ14171.1_ORF1ab_SARS_CoV_2	QIZ14171	https://www.ncbi.nlm.nih.gov/protein/QIZ14171
QIU81523.1_ORF1ab_SARS_CoV_2	QIU81523	https://www.ncbi.nlm.nih.gov/protein/QIU81523
QJD47632.1_ORF1ab_SARS_CoV_2	QJD47632	https://www.ncbi.nlm.nih.gov/protein/QJD47632
QIS61384.1_ORF1ab_SARS_CoV_2	QIS61384	https://www.ncbi.nlm.nih.gov/protein/QIS61384
QIU81079.1_ORF1ab_SARS_CoV_2	QIU81079	https://www.ncbi.nlm.nih.gov/protein/QIU81079
QIZ13597.1_ORF1ab_SARS_CoV_2	QIZ13597	https://www.ncbi.nlm.nih.gov/protein/QIZ13597
QJA17522.1_ORF1ab_SARS_CoV_2	QJA17522	https://www.ncbi.nlm.nih.gov/protein/QJA17522
QJC20676.1_ORF1ab_SARS_CoV_2	QJC20676	https://www.ncbi.nlm.nih.gov/protein/QJC20676
QJE38580.1_ORF1ab_SARS_CoV_2	QJE38580	https://www.ncbi.nlm.nih.gov/protein/QJE38580
QJD47332.1_ORF1ab_SARS_CoV_2	QJD47332	https://www.ncbi.nlm.nih.gov/protein/QJD47332
QJC19825.1_ORF1ab_SARS_CoV_2	QJC19825	https://www.ncbi.nlm.nih.gov/protein/QJC19825
QIQ49861.1_orf1ab_SARS_CoV_2	QIQ49861	https://www.ncbi.nlm.nih.gov/protein/QIQ49861
QIQ50011.1_orf1ab_SARS_CoV_2	QIQ50011	https://www.ncbi.nlm.nih.gov/protein/QIQ50011
QIQ50031.1_orf1ab_SARS_CoV_2	QIQ50031	https://www.ncbi.nlm.nih.gov/protein/QIQ50031
QIZ13309.1_ORF1ab_SARS_CoV_2	QIZ13309	https://www.ncbi.nlm.nih.gov/protein/QIZ13309
QIZ14303.1_ORF1ab_SARS_CoV_2	QIZ14303	https://www.ncbi.nlm.nih.gov/protein/QIZ14303
QIZ14411.1_ORF1ab_SARS_CoV_2	QIZ14411	https://www.ncbi.nlm.nih.gov/protein/QIZ14411
QIZ15703.1_ORF1ab_SARS_CoV_2	QIZ15703	https://www.ncbi.nlm.nih.gov/protein/QIZ15703
QIS30334.1_orf1ab_SARS_CoV_2	QIS30334	https://www.ncbi.nlm.nih.gov/protein/QIS30334
QIS30494.1_orf1ab_SARS_CoV_2	QIS30494	https://www.ncbi.nlm.nih.gov/protein/QIS30494
QJA16686.1_ORF1ab_SARS_CoV_2	QJA16686	https://www.ncbi.nlm.nih.gov/protein/QJA16686
QJC20461.1_ORF1ab_SARS_CoV_2	QJC20461	https://www.ncbi.nlm.nih.gov/protein/QJC20461
QIS60988.1_ORF1ab_SARS_CoV_2	QIS60988	https://www.ncbi.nlm.nih.gov/protein/QIS60988
QIZ14291.1_ORF1ab_SARS_CoV_2	QIZ14291	https://www.ncbi.nlm.nih.gov/protein/QIZ14291
QJD48037.1_ORF1ab_SARS_CoV_2	QJD48037	https://www.ncbi.nlm.nih.gov/protein/QJD48037
QJD49093.1_ORF1ab_SARS_CoV_2	QJD49093	https://www.ncbi.nlm.nih.gov/protein/QJD49093
QJD49165.1_ORF1ab_SARS_CoV_2	QJD49165	https://www.ncbi.nlm.nih.gov/protein/QJD49165
QJE38820.1_ORF1ab_SARS_CoV_2	QJE38820	https://www.ncbi.nlm.nih.gov/protein/QJE38820
QIZ13943.1_ORF1ab_SARS_CoV_2	QIZ13943	https://www.ncbi.nlm.nih.gov/protein/QIZ13943
QIZ14339.1_ORF1ab_SARS_CoV_2	QIZ14339	https://www.ncbi.nlm.nih.gov/protein/QIZ14339
QJD48901.1_ORF1ab_SARS_CoV_2	QJD48901	https://www.ncbi.nlm.nih.gov/protein/QJD48901
QJD48025.1_ORF1ab_SARS_CoV_2	QJD48025	https://www.ncbi.nlm.nih.gov/protein/QJD48025
QJD47392.1_ORF1ab_SARS_CoV_2	QJD47392	https://www.ncbi.nlm.nih.gov/protein/QJD47392
QIS61432.1_ORF1ab_SARS_CoV_2	QIS61432	https://www.ncbi.nlm.nih.gov/protein/QIS61432
QIS61156.1_ORF1ab_SARS_CoV_2	QIS61156	https://www.ncbi.nlm.nih.gov/protein/QIS61156
QIU81043.1_ORF1ab_SARS_CoV_2	QIU81043	https://www.ncbi.nlm.nih.gov/protein/QIU81043
QIU81667.1_ORF1ab_SARS_CoV_2	QIU81667	https://www.ncbi.nlm.nih.gov/protein/QIU81667
QJC20329.1_ORF1ab_SARS_CoV_2	QJC20329	https://www.ncbi.nlm.nih.gov/protein/QJC20329
QIQ49981.1_orf1ab_SARS_CoV_2	QIQ49981	https://www.ncbi.nlm.nih.gov/protein/QIQ49981
QIS60928.1_ORF1ab_SARS_CoV_2	QIS60928	https://www.ncbi.nlm.nih.gov/protein/QIS60928
QIS60676.1_ORF1ab_SARS_CoV_2	QIS60676	https://www.ncbi.nlm.nih.gov/protein/QIS60676
QIQ50021.1_orf1ab_SARS_CoV_2	QIQ50021	https://www.ncbi.nlm.nih.gov/protein/QIQ50021
QJD48613.1_ORF1ab_SARS_CoV_2	QJD48613	https://www.ncbi.nlm.nih.gov/protein/QJD48613
QJD48313.1_ORF1ab_SARS_CoV_2	QJD48313	https://www.ncbi.nlm.nih.gov/protein/QJD48313
QIS61348.1_ORF1ab_SARS_CoV_2	QIS61348	https://www.ncbi.nlm.nih.gov/protein/QIS61348
QIK02943.1_orf1ab_SARS_CoV_2	QIK02943	https://www.ncbi.nlm.nih.gov/protein/QIK02943
QJA17642.1_ORF1ab_SARS_CoV_2	QJA17642	https://www.ncbi.nlm.nih.gov/protein/QJA17642
QIK02963.1_orf1ab_SARS_CoV_2	QIK02963	https://www.ncbi.nlm.nih.gov/protein/QIK02963
QII87816.1_orf1ab_SARS_CoV_2	QII87816	https://www.ncbi.nlm.nih.gov/protein/QII87816
QIQ49891.1_orf1ab_SARS_CoV_2	QIQ49891	https://www.ncbi.nlm.nih.gov/protein/QIQ49891
QIQ49951.1_orf1ab_SARS_CoV_2	QIQ49951	https://www.ncbi.nlm.nih.gov/protein/QIQ49951
QIZ13021.1_ORF1ab_SARS_CoV_2	QIZ13021	https://www.ncbi.nlm.nih.gov/protein/QIZ13021
QIZ13093.1_ORF1ab_SARS_CoV_2	QIZ13093	https://www.ncbi.nlm.nih.gov/protein/QIZ13093
QIZ13153.1_ORF1ab_SARS_CoV_2	QIZ13153	https://www.ncbi.nlm.nih.gov/protein/QIZ13153
QIZ13177.1_ORF1ab_SARS_CoV_2	QIZ13177	https://www.ncbi.nlm.nih.gov/protein/QIZ13177
QIZ13715.1_ORF1ab_SARS_CoV_2	QIZ13715	https://www.ncbi.nlm.nih.gov/protein/QIZ13715
QIZ14015.1_ORF1ab_SARS_CoV_2	QIZ14015	https://www.ncbi.nlm.nih.gov/protein/QIZ14015
QIZ14135.1_ORF1ab_SARS_CoV_2	QIZ14135	https://www.ncbi.nlm.nih.gov/protein/QIZ14135
QIZ14495.1_ORF1ab_SARS_CoV_2	QIZ14495	https://www.ncbi.nlm.nih.gov/protein/QIZ14495
QIZ14459.1_ORF1ab_SARS_CoV_2	QIZ14459	https://www.ncbi.nlm.nih.gov/protein/QIZ14459
QIZ14747.1_ORF1ab_SARS_CoV_2	QIZ14747	https://www.ncbi.nlm.nih.gov/protein/QIZ14747
QIZ14927.1_ORF1ab_SARS_CoV_2	QIZ14927	https://www.ncbi.nlm.nih.gov/protein/QIZ14927
QIZ15547.1_ORF1ab_SARS_CoV_2	QIZ15547	https://www.ncbi.nlm.nih.gov/protein/QIZ15547
QIZ15559.1_ORF1ab_SARS_CoV_2	QIZ15559	https://www.ncbi.nlm.nih.gov/protein/QIZ15559
QIZ15571.1_ORF1ab_SARS_CoV_2	QIZ15571	https://www.ncbi.nlm.nih.gov/protein/QIZ15571
QIZ15751.1_ORF1ab_SARS_CoV_2	QIZ15751	https://www.ncbi.nlm.nih.gov/protein/QIZ15751
QIQ68513.1_orf1ab_SARS_CoV_2	QIQ68513	https://www.ncbi.nlm.nih.gov/protein/QIQ68513
QIQ68523.1_orf1ab_SARS_CoV_2	QIQ68523	https://www.ncbi.nlm.nih.gov/protein/QIQ68523
QIS30274.1_orf1ab_SARS_CoV_2	QIS30274	https://www.ncbi.nlm.nih.gov/protein/QIS30274
QIS30604.1_orf1ab_SARS_CoV_2	QIS30604	https://www.ncbi.nlm.nih.gov/protein/QIS30604
QIZ13739.1_ORF1ab_SARS_CoV_2	QIZ13739	https://www.ncbi.nlm.nih.gov/protein/QIZ13739
QIS60592.1_ORF1ab_SARS_CoV_2	QIS60592	https://www.ncbi.nlm.nih.gov/protein/QIS60592
QIS60724.1_ORF1ab_SARS_CoV_2	QIS60724	https://www.ncbi.nlm.nih.gov/protein/QIS60724
QIS61480.1_ORF1ab_SARS_CoV_2	QIS61480	https://www.ncbi.nlm.nih.gov/protein/QIS61480
QIU81475.1_ORF1ab_SARS_CoV_2	QIU81475	https://www.ncbi.nlm.nih.gov/protein/QIU81475
QIU80923.1_ORF1ab_SARS_CoV_2	QIU80923	https://www.ncbi.nlm.nih.gov/protein/QIU80923
QIU81007.1_ORF1ab_SARS_CoV_2	QIU81007	https://www.ncbi.nlm.nih.gov/protein/QIU81007
QIU81175.1_ORF1ab_SARS_CoV_2	QIU81175	https://www.ncbi.nlm.nih.gov/protein/QIU81175
[truncated: 3,927 more rows]
