# Supplementary material for: Cross-reactive memory T cells associate with protection against SARS-CoV-2 infection in COVID-19 contacts
Source: Nat Commun. 2022 Jan 10;13:80. doi: 10.1038/s41467-021-27674-x (PMC8748880; doi:10.1038/s41467-021-27674-x)
Supplement: Supplementary file 5 — Source Data [file 41467_2021_27674_MOESM5_ESM.xlsx]

## Sheet: Figure 1a
		Number of epitopes				Number of epitopes/100amino acids
		SARS-CoV-2	HCoV-OC43	HCoV-HKU1		SARS-CoV-2	HCoV-OC43	HCoV-HKU1
ORF1	MHC-I	2382	2546	2495		33.57	35.88	34.74
S	MHC-I	312	418	420		24.51	30.89	30.97
E	MHC-I	29	46	48		38.67	54.76	58.54
M	MHC-I	138	123	123		62.16	53.48	55.16
N	MHC-I	65	56	59		15.51	12.5	13.38
ORF1	MHC-II	2449	2118	2898		34.51	29.85	40.35
S	MHC-II	394	463	581		30.95	34.22	42.85
E	MHC-II	16	36	72		21.33	42.86	87.8
M	MHC-II	152	87	107		68.47	37.83	47.98
N	MHC-II	66	64	64		15.75	14.29	14.51

## Sheet: Figure 1b
Protein	HLA type	SARS-CoV-2 putative epitopes	HCoV-OC43 putative epitopes	HCoV-HKU1 putative epitopes	Position in alignment	Identity to HCoV-OC43	Identity to HCoV-HKU1
ORF1	HLA-A*68:01 HLA-A*31:01 HLA-A*33:01	WVLNNDYYR	WVLNNDYYR	WVLNNDYYR	3345-3353	1	1
ORF1	HLA-A*02:03 HLA-A*02:01 HLA-A*02:06	YRLANECAQV	YRLANECAQV	YRLANECAQV	5399-5408	1	1
ORF1	HLA-A*02:06 HLA-A*02:01	FVDGVPFVV	FVDGVPFVV	FVDGVPFVV	5080-5088	1	1
ORF1	HLA-B*40:01	HEFCSQHTM	HEFCSQHTM	HEFCSQHTM	5556-5564	1	1
ORF1	HLA-B*35:01	FVSLAIDAY	FVSLAIDAY	FVSLAIDAY	5605-5613	1	1
ORF1	HLA-B*15:01	VLYYQNNVF	VLYYQNNVF	VLYYQNNVF	5531-5539	1	1
ORF1	HLA-A*68:02 HLA-A*02:06 HLA-A*02:03	SVFNICQAV	SVFNICQAV	SVFNICQAV	5438-5446	1	1
ORF1	HLA-A*02:06	RILGAGCFV	RILGAGCFV	RILGAGCFV	5582-5590	1	1
ORF1	HLA-A*02:06	TQMNLKYAI	TQMNLKYAI	TQMNLKYAI	5286-5294	1	1
ORF1	HLA-A*68:02	NVNRFNVAI	NVNRFNVAI	NVNRFNVAI	6235-6243	1	1
ORF1	HLA-A*02:01	SLAIDAYPL	SLAIDAYPL	SLAIDAYPL	5607-5615	1	1
ORF1	HLA-A*11:01	AAVDALCEK	AAVDALCEK	AAVDALCEK	5990-5998	1	1
S	HLA-A*24:02	QYIKWPWYIW	YYVKWPWYVW	MYVKWPWYVW	1378-1387	0.7	0.7
S	HLA-B*49:01	EAEVQIDRLI	EAEAQIDRLI	EAQVQIDRLI	1156-1165	0.9	0.9
S	HLA-A*02:03	KLIANQFNSA	KLIATAFNNA	KLIANAFNNA	1089-1098	0.8	0.8
S	HLA-A*02:03	RLITGRLQSL	RLINGRLTAL	RLINGRLTAL	1163-1172	0.7	0.7
S	HLA-B*58:01	RSFIEDLLF	RSAIEDLLF	RSFFEDLLF	983-991	0.89	0.89
S	HLA-A*02:01 HLA-A*02:06	SFIEDLLFNKV	SAIEDLLFDKV	SFFEDLLFDKV	984-994	0.81	0.81
S	HLA-A*02:03	SVLNDILSRL	ASLQEILSRL	SSLQEILSRL	1143-1152	0.6	0.7
S	HLA-A*68:01	VQIDRLITGR	AQIDRLINGR	VQIDRLINGR	1159-1168	0.8	0.9
S	HLA-A*26	VVNQNAQAL	VVNANAEAL	VVNSNAQAL	1119-1127	0.78	0.89
N	HLA-B*08	KPRQKRTA	KPRQKRSP	KPRQKRTP	278-285	0.75	0.88
N	HLA-B*08:01 HLA-B*14:02	PRWYFYYLGT	PRWYFYYLGT	PRWYFYYLGT	122-131	1	1
S	HLA-DRB1*13:02	NQKLIANQFNSAIGK	QKLIANAFNNALHAI	NA	1087-1101	0.78	NA
S	HLA-DRB1*01:01	QKFNGLTVLPPLLTD	NA	VQSFNGIKVLPPILS	1021-1035	NA	NA
S	HLA-DRB1*01:01	SSNFGAISSVLNDIL	NA	LFNKFGAISSSLQEI	1135-1149	NA	NA
S	HLA-DPA1*01:03 HLA-DPB1*02:01	KRSFIEDLLFNKVTL	NA	SRSFFEDLLFDKVKL	982-996	NA	0.78
N	HLA-DRB1*01:01	RWYFYYLGTGPEAGL	PRWYFYYLGTGPHAK	PRWYFYYLGTGPHAK	123-137	0.89	0.89

## Sheet: Figure 2 and Table 1
Participant ID	Exclusion	Index_Contacts	PCR	Days_since_Index_symp_onset	Relationship_Score	antiCD3_gamma	antiCD3+antiCD28_gamma	DMSO_gamma	CEF_gamma	Cross-Reactive Pool_gamma	JPT Spike 1 Pool_gamma	JPT Spike 2 Pool_gamma	JPT Nucleocapsid Pool_gamma	JPT Matrix Pool_gamma	JPT Envelope Pool_gamma	Total JPT Response_gamma	antiCD3_IL2	antiCD3+antiCD28_IL2	DMSO_IL2	CEF_IL2	Cross-Reactive Pool_IL2	JPT Spike 1 Pool_IL2	JPT Spike 2 Pool_IL2	JPT Nucleocapsid Pool_IL2	JPT Matrix Pool_IL2	JPT Envelope Pool_IL2	Total JPT Response_IL2	Age at enrollment	Sex	DABA_D0	DABA_D7	DABA_D28	Lymphocyte
INS0033		Contact	Positive	5	100	2300	3620	0	292	2	0	0	0	18	0	18	360	3200	0	0	20	0	0	0	0	0	0	60	F	0.2	22.2	24.9	1.6
INS0034		Contact	Negative	5	80	1720	3400	0	8	2	2	4	0	2	6	14	240	1160	0	2	46	2	4	12	0	6	24	16	M	NA	NA	0.3	2.5
INS0035		Contact	Positive	5	100	3440	4940	0	708	14	0	4	0	0	0	4	340	2500	0	10	18	0	2	0	2	6	10	18	F	0.1	22	24.8	1
ATA0029		nHH	Positive	4	60	1680	3560	0	28	16	12	26	6	0	0	44	860	5520	0	8	24	2	30	34	14	4	84	35	F	0.2	0.2	9.4	NA
ATA0034		nHH	Positive	4	40	3740	4960	0	2300	146	2	4	6	0	2	14	0	460	0	86	6	0	2	0	0	0	2	37	M	0.3	NA	24.2	NA
INS0062		Contact	Negative	3	100	620	1580	0	18	8	0	0	4	0	6	10	320	3880	0	18	14	0	6	12	4	2	24	16	M	0.2	0.1	0.1	1.6
INS0063		Contact	Negative	3	NA	9720	11980	0	418	0	0	0	0	0	2	2	680	2720	0	42	12	0	12	18	0	6	36	58	F	0.1	0.2	0.1	1.7
INS0066		Contact	Positive	5	80	12800	14160	0	182	22	0	8	0	0	0	8	1200	2980	0	22	16	0	12	16	20	0	48	28	F	0.3	0.3	24.2	0.8
ATA0038		HH	Positive	3	60	300	620	0	1132	22	2	10	0	0	0	12	300	1520	0	128	18	0	0	0	0	0	0	28	F	0.2	22	NA	NA
ATA0039		HH	Positive	3	60	1400	2980	0	176	6	8	20	4	12	12	56	1300	4940	0	36	0	6	6	2	22	6	42	29	M	0.9	1.9	NA	NA
ATA0040		HH	Positive	3	60	220	680	0	374	36	4	0	0	0	0	4	20	1080	0	18	4	8	0	0	0	0	8	27	M	0.2	0	24.9	NA
INS0074		Contact	Negative	5	60	1300	2040	0	78	54	40	36	50	2	2	130	580	1760	0	88	12	72	48	110	14	26	270	25	M	0.5	0.2	0.3	NA
INS0077		Contact	Negative	6	80	1800	2960	0	6	36	0	6	4	2	2	14	5180	11820	0	30	12	6	8	20	16	10	60	62	M	0.1	0.1	0	1.7
INS0078		Contact	Negative	6	80	160	700	0	0	34	2	0	0	0	0	2	540	2900	0	0	16	0	10	16	4	24	54	51	F	0.1	0.1	0.1	1.4
INS0079		Contact	Negative	6	80	340	900	0	2	40	0	0	2	0	0	2	300	1140	0	0	10	0	0	0	0	0	0	12	M	0.1	0	0	2.5
ATA0042		HH	Positive	5	60	3100	4500	0	358	0	2	18	2	2	2	26	1440	4640	0	14	0	0	2	0	2	6	0	23	F	0.1	0.1	NA	NA
INS0080		Contact	Negative	5	60	1660	1900	0	3166	6	0	8	2	10	0	20	300	860	0	176	14	6	0	16	10	0	32	43	F	0.1	0.1	0	2.5
INS0081		Contact	Negative	5	60	760	2700	0	390	0	0	0	0	0	0	0	920	3460	0	2	0	0	0	34	0	0	34	47	M	0.1	0.1	0.1	2.1
INS0086		Contact	Negative	1	80	180	1740	0	842	132	56	92	116	4	20	288	1520	6200	0	156	102	76	72	116	120	36	420	22	M	0.8	1	NA	1.6
INS0087		Contact	Negative	5	80	920	2440	0	174	0	0	0	0	0	0	0	960	3300	0	28	0	0	18	0	0	0	18	23	M	0.4	NA	NA	1.7
INS0088		Contact	Negative	5	80	1620	2780	0	468	20	0	14	4	4	0	22	340	2040	0	58	14	0	20	26	6	0	52	24	F	0.2	NA	NA	1.4
INS0089		Contact	Negative	5	80	2440	3740	0	22	0	0	0	0	0	0	0	460	2360	0	2	0	0	2	0	0	22	24	68	M	0.1	NA	NA	.
INS0090		Contact	Positive	5	80	1660	2600	0	18	0	2	2	6	2	0	12	820	5240	0	6	6	2	8	26	14	10	60	54	F	0.2	0.2	14.7	1.3
INS0092		Contact	Positive	2	60	8280	7720	0	2	0	0	0	0	0	0	0	880	1540	0	0	0	2	18	32	4	4	60	31	M	0.1	15.5	23.4	2.1
INS0093		Contact	Positive	2	60	5140	6940	0	550	6	0	4	4	6	0	14	480	2200	0	42	2	0	14	6	2	0	22	29	F	0.3	12.9	20	NA
INS0095		Contact	Negative	4	60	280	360	0	798	24	10	18	38	2	0	68	0	220	0	470	62	38	52	62	16	16	184	23	M	0.9	0	NA	2.6
INS0101		Contact	Positive	3	100	2860	3500	0	4	0	0	0	0	0	0	0	480	2920	0	0	0	0	0	8	0	0	8	56	M	0.1	0	21.4	0.6
INS0102		Contact	Negative	4	80	240	660	0	126	16	0	4	10	0	0	14	0	1480	0	24	72	0	0	30	0	0	30	47	M	0.2	0.1	0.4	1.5
INS0103		Contact	Negative	4	80	1160	3600	0	230	12	0	0	16	4	4	24	1220	6540	0	82	36	8	14	10	38	2	72	43	F	0.2	0.2	0.3	4.4
INS0107		Contact	Negative	3	60	1280	2560	0	386	40	0	10	10	0	0	20	500	1980	0	56	40	0	12	2	0	0	14	19	F	0.2	0.2	0.3	1.8
ATA0052		nHH	Positive	5	20	3140	4560	0	198	14	0	6	6	0	0	12	360	4200	0	0	0	4	2	0	0	0	0	27	F	0.1	21.1	NA	NA
INS0122		Contact	Positive	3	100	340	640	0	296	0	0	0	0	60	48	108	420	0	6	2	2	2	0	10	10	24	0	33	F	0.2	5.6	NA	1.3
INS0123		Contact	Positive	3	100	1500	3700	0	166	8	0	2	18	2	2	24	1120	8060	0	20	0	0	10	10	10	26	56	36	M	0.1	21.2	NA	1.1
INS0128		Contact	Negative	4	100	1420	3900	0	0	0	0	0	0	0	0	0	1220	9260	0	0	18	0	30	10	2	10	52	51	M	0.2	0.2	NA	0.8
INS0130		Contact	Negative	4	80	360	900	0	116	4	0	8	0	16	0	24	340	1340	0	52	10	8	2	0	12	4	26	28	F	0.2	NA	NA	2
INS0131		Contact	Positive	3	100	2140	3600	0	2838	0	2	2	0	0	0	4	220	4580	0	388	0	6	22	0	12	2	42	56	M	0.9	NA	NA	1.3
INS0134		Contact	Positive	3	80	2340	3020	0	0	6	4	0	8	0	26	38	1700	4360	0	0	4	0	4	0	0	0	4	23	M	0.3	0.3	0.3	NA
ATA0071		nHH	Positive	5	20	1100	1960	0	0	4	2	10	0	0	2	14	600	3080	0	0	0	0	8	0	0	0	8	38	M	0.1	3	NA	NA
INS0141		Contact	Positive	5	100	8140	9200	0	2338	2	0	2	0	0	0	2	4300	7220	0	176	2	0	0	0	0	0	0	47	M	0.2	NA	NA	1.6
INS0143		Contact	Positive	3	100	1380	3680	0	16	4	2	0	2	2	2	8	1600	10680	0	48	6	8	18	6	8	16	56	70	M	0	NA	NA	1.2
INS0144		Contact	Negative	5	100	3480	6360	0	2250	20	0	0	0	0	0	0	2840	11720	0	472	16	0	22	0	0	0	22	18.97	F	0.3	0.3	NA	NA
INS0145		Contact	Negative	3	100	4140	6060	0	144	2	40	4	2	0	0	46	3620	7620	0	86	40	26	12	8	34	6	86	36.87	F	0.2	NA	NA	2
INS0151		Contact	Negative	3	100	120	900	0	314	2	0	8	2	0	0	10	0	3160	0	46	0	0	0	12	0	0	12	16.27	F	0.2	0.3	NA	NA
INS0152		Contact	Negative	3	100	0	20	0	898	0	2	0	0	0	0	2	0	40	0	226	0	0	0	8	0	4	12	58.69	F	0.3	NA	0.3	1.4
ATA0081		HH	Positive	5	100	720	2300	0	580	0	0	0	0	0	0	0	320	3620	0	44	6	0	0	4	6	0	10	58	M	0.2	1.3	NA	NA
ATA0084	Seroconverted at D7	HH	Negative	5	20	3660	4920	0	682	0	0	4	0	6	0	10	340	3620	0	58	0	0	0	0	12	4	16	23	M	0.3	13.6	NA	NA
ATA0087		HH	Positive	5	NA	400	1200	0	14	0	2	4	0	0	0	6	340	2600	0	2	0	0	52	2	6	0	60	30	F	0.1	NA	NA	NA
ATA0120		HH	Positive	4	NA	1040	2280	0	502	6	2	0	6	2	0	10	560	4620	0	86	10	0	0	4	0	4	8	33	F	0	24.3	NA	NA
ATA0130		HH	Positive	4	NA	880	2460	0	1580	34	50	2	10	8	2	72	320	2260	0	258	32	36	16	6	4	4	66	50	F	0.1	10.8	NA	NA
ATA0132		HH	Negative	4	NA	2960	3540	0	1542	12	4	0	8	12	0	24	860	2160	0	164	8	0	8	0	0	0	8	NA	F	0	0	0	NA
INS0105		Contact	Positive	4	80	160	400	0	2	0	0	0	0	0	0	0	100	340	0	14	22	14	14	14	0	0	42	14	M	0.2	0.3	NA	1.7
ATA0082		nHH	Negative	5	NA	2920	5740	0	590	0	0	0	0	0	0	0	1280	5560	0	196	2	18	0	18	6	12	54	41	M	0.2	0.2	NA	NA
INS0061		Contact	Negative	3	100	1700	2940	0	84	6	10	0	12	10	6	38	280	4440	0	0	2	0	0	0	0	0	0	36	M	0.1	0.1	0.1	1.2

## Sheet: Figure 3
Sample_ID	PCR Status	Days Post Index Symptom Onset in Index	X-react IL2 SFC/million	X-react IFNgamma SFC/million	DABA-RBD
INS0034 D1	PCR Negative	5	46	2	0
INS0034 D8	PCR Negative	12	8	2	0.3
INS0034 D16	PCR Negative	20	4	0	0.9
INS0034 D28	PCR Negative	33	2	0	0.3
INS0061 D0	PCR Negative	3	2	6	0.1
INS0061 D7	PCR Negative	10	8	12	0.1
INS0061 D14	PCR Negative	17	NA	NA	0.1
INS0062 D0	PCR Negative	3	14	8	0.2
INS0062 D7	PCR Negative	10	4	0	0.1
INS0062 D14	PCR Negative	17	2	0	0.1
INS0063 D0	PCR Negative	3	12	0	0.1
INS0063 D7	PCR Negative	10	0	0	0.2
INS0063 D14	PCR Negative	17	0	0	0.1
INS0074 D1	PCR Negative	5	12	54	0.5
INS0074 D8	PCR Negative	12	20	32	0.2
INS0074 D28	PCR Negative	33	0	60	0.3
INS0077 D0	PCR Negative	6	12	36	0.1
INS0077 D7	PCR Negative	13	28	42	0.1
INS0078 D0	PCR Negative	6	16	34	0.1
INS0078 D7	PCR Negative	13	28	82	0.1
INS0078 D28	PCR Negative	34	12	50	0.1
INS0079 D0	PCR Negative	6	10	40	0.1
INS0080 D0	PCR Negative	5	14	6	0.1
INS0080 D7	PCR Negative	12	0	0	0.1
INS0081 D0	PCR Negative	5	0	0	0.1
INS0081 D7	PCR Negative	12	0	0	0.1
INS0081 D28	PCR Negative	34	6	2	0.1
INS0086 D0	PCR Negative	1	102	132	0.8
INS0086 D7	PCR Negative	7	86	72	1.1
INS0087 D0	PCR Negative	5	0	0	0.4
INS0088 D0	PCR Negative	5	14	20	0.2
INS0089 D0	PCR Negative	5	0	0	0.1
INS0095 D0	PCR Negative	4	62	24	0.9
INS0095 D14	PCR Negative	11	10	0	0.1
INS0095 D28	PCR Negative	36	30	14	0.1
INS0102 D0	PCR Negative	4	72	16	0.2
INS0102 D7	PCR Negative	10	16	18	0.1
INS0102 D28	PCR Negative	33	48	24	0.4
INS0103 D0	PCR Negative	4	36	12	0.2
INS0103 D7	PCR Negative	10	16	18	0.2
INS0103 D28	PCR Negative	33	4	14	0.3
INS0107 D0	PCR Negative	3	40	40	0.2
INS0107 D7	PCR Negative	12	22	16	0.2
INS0107 D28	PCR Negative	32	28	36	0.3
INS0128 D0	PCR Negative	4	18	0	0.2
INS0128 D7	PCR Negative	11	32	12	0.2
INS0130 D0	PCR Negative	4	10	4	0.2
INS0130 D7	PCR Negative	11	20	4	0.2
INS0130 D28	PCR Negative	32	2	0	0.2
INS0144 D0	PCR Negative	5	16	20	0.3
INS0144 D14	PCR Negative	19	30	30	0.3
INS0144 D28	PCR Negative	33	2	14	0.3
INS0145 D0	PCR Negative	3	40	2	0.2
INS0145 D14	PCR Negative	17	6	6	0.3
INS0151 D0	PCR Negative	3	0	2	0.2
INS0151 D14	PCR Negative	17	18	10	0.3
INS0152 D0	PCR Negative	3	0	0	0.3
INS152 D14	PCR Negative	17	16	0	0.3
INS152 D28	PCR Negative	31	10	2	0.3
ATA0084 D0	PCR Negative	4	0	0	0.3	**Seroconverted, excluded from T cell analysis
ATA0084 D7	PCR Negative	11	4	6	16.3
ATA0132 D0	PCR Negative	5	8	12	0.4
ATA0132_D7	PCR Negative	12	12	4	0.3
INS0033 D1	PCR Positive	5	20	2	0.2
INS0033 D8	PCR Positive	12	26	62	2.02663
INS0033 D16	PCR Positive	20	92	84	22.2
INS0033 D28	PCR Positive	33	28	42	24.8
INS0035 D1	PCR Positive	5	18	14	0.1
INS0035 D8	PCR Positive	12	32	82	1.5
INS0035 D16	PCR Positive	20	12	120	22
INS0035 D28	PCR Positive	33	14	80	24
ATA0029 D0	PCR Positive	4	24	16	0.2
ATA0029 D7	PCR Positive	11	8	10	0.2
ATA0029 D28	PCR Positive	32	32	8	9.4
ATA0034 D0	PCR Positive	4	6	146	0.3
ATA0034 D28	PCR Positive	32	22	252	24.2
INS0066 D1	PCR Positive	5	16	22	0.3
INS0066 D8	PCR Positive	11	8	110	0.3
INS0066 D14	PCR Positive	18	152	166	24
INS0066 D19	PCR Positive	23	254	266	NA
INS0066 D28	PCR Positive	31	138	138	24.2
ATA0038 D0	PCR Positive	3	18	22	0.2
ATA0038 D7	PCR Positive	10	28	34	22
ATA0038 D28	PCR Positive	31	52	38	10.2
ATA0039 D0	PCR Positive	3	0	6	0.9
ATA0039 D7	PCR Positive	10	0	42	1.9
ATA0039 D28	PCR Positive	31	32	34	8.6
ATA0040 D0	PCR Positive	3	4	36	0.2
ATA0040 D28	PCR Positive	31	118	202	24.9
ATA0042 D0	PCR Positive	5	0	0	0.1
ATA0042 D7	PCR Positive	12	0	0	0.1
INS0090 D0	PCR Positive	5	6	0	0.2
INS0090 D7	PCR Positive	11	8	14	0.2
INS0090 D28	PCR Positive	33	182	96	14.7
INS0092 D0	PCR Positive	2	0	0	0.1
INS0092 D7	PCR Positive	10	20	10	15.5
INS0092 D28	PCR Positive	31	26	30	8.9
INS0093 D0	PCR Positive	2	2	6	0.3
INS0093 D7	PCR Positive	10	18	24	12.9
INS0093 D28	PCR Positive	31	98	100	20
INS0101 D0	PCR Positive	3	0	0	0.1
INS0101 D14	PCR Positive	18	166	394	11.6
INS0101 D28	PCR Positive	31	448	514	6.5
ATA0052 D0	PCR Positive	5	0	14	0.1
ATA0052 D7	PCR Positive	12	38	38	21.2
ATA0052 D28	PCR Positive	33	176	112	9.7
INS0122 D0	PCR Positive	3	2	0	0.2
INS0122 D7	PCR Positive	10	42	74	5.6
INS0122 D14	PCR Positive	17	0	0	27.2
INS0122 D28	PCR Positive	31	84	64	NA
INS0123 D0	PCR Positive	3	0	8	0.1
INS0123 D7	PCR Positive	10	34	154	21.1
INS0123 D14	PCR Positive	17	50	158	27.2
INS0123 D28	PCR Positive	31	54	54	NA
INS0131 D0	PCR Positive	3	0	0	0.9
INS0131 D7	PCR Positive	10	0	20
INS0134 D0	PCR Positive	3	4	6	0.2
INS0134 D7	PCR Positive	10	0	0	0.3
INS0134 D28	PCR Positive	31	4	8	0.3
ATA0071 D0	PCR Positive	5	0	4	0.1
ATA0071 D7	PCR Positive	12	26	72	3
INS0141 D0	PCR Positive	5	2	2	0.2
INS0143 D0	PCR Positive	3	6	4	0.3
INS0143 D14	PCR Positive	17	22	2	5.9
INS0143 D28	PCR Positive	31	90	38	6.4
ATA0081 D0	PCR Positive	5	6	0	0.2
ATA0081 D7	PCR Positive	12	4	30	1.3
ATA0081 D28	PCR Positive	33	74	82	10.6
ATA0087 D0	PCR Positive	5	0	0	0.1
ATA0087 D7	PCR Positive	12	72	68	NA
ATA0105 D0	PCR Positive	4	92	318	1.9
ATA0105 D7	PCR Positive	11	26	44	26.1
ATA0120 D0	PCR Positive	4	10	6	NA
ATA0120 D7	PCR Positive	11	20	48	24.3
ATA0130 D0	PCR Positive	4	32	34	0.1
ATA0130 D7	PCR Positive	11	0	28	10.8
ATA0130 D28	PCR Positive	32	46	36	6.4

## Sheet: Supplementary Figure 1
Sample_ID	SARS2-MHCii Pool_gamma_SFC/million PBMC	huCOV MHCii Pool_gamma_SFC/million PBMC	SARS2-MHCii Pool_IL2 SFC/millionPBMC	huCOV MHCii Pool_IL2_SFC/millionPBMC
ATA0029 D0	0	0	0	0
ATA0029 D7	4	4	4	4
ATA0029 D28	76	42	60	48
ATA0034 D0	0	2	0	0
ATA0034 D28	12	4	16	16
INS0065 D0	4	12	0	0
INS0065 D14	30	8	0	0
INS0064 D1	6	2	0	12
INS0064 D8	4	4	6	2
INS0064 D14	0	34	0	26
INS0064 D19	24	36	32	36
INS0066 D1	8	46	10	26
INS0066 D8	84	112	6	20
INS0066 D14	64	120	50	106
INS0066 D19	178	260	168	216
INS0066 D28	136	112	106	94
ATA0038 D0	6	0	6	0
ATA0038 D7	24	12	50	14
ATA0038 D28	36	8	36	4
ATA0039 D0	12	20	10	18
ATA0039 D7	88	28	28	0
ATA0039 D28	124	74	78	58
ATA0040 D0	0	0	0	0
ATA0040 D28	108	60	114	56
INS0075 D1	468	540	204	252
INS0075 D8	122	94	98	86
INS0075 D28	196	172	244	148
INS0076 D0	78	88	38	34
INS0076 D7	74	92	44	54
INS0076 D28	68	34	130	54
ATA0042 D0	2	10	0	2
ATA0042 D7	8	8	6	0
INS0082 D0	2	0	0	12
INS0082 D7	36	36	24	4
INS0082 D28	38	16	94	32
INS0085 D0	0	0	0	0
INS0085 D7	42	38	6	34
INS0090 D0	0	0	6	2
INS0090 D7	6	4	4	14
INS0090 D28	36	52	18	42
INS0091 D0	68	72	4	8
INS0091 D7	60	60	58	54
INS0091 D14	100	132	88	92
INS0091 D28	106	86	98	90
INS0092 D0	0	0	0	0
INS0092 D7	4	0	6	0
INS0092 D28	14	6	42	8
INS0093 D0	0	10	12	0
INS0093 D7	28	28	22	22
INS0093 D28	42	58	80	80
INS0101 D0	0	4	0	0
INS0101 D14	14	6	4	20
INS0101 D28	0	22	10	0
INS0106 D0	4	2	0	0
INS0106 D7	122	50	36	16
INS0106 D28	76	38	44	26
ATA0052 D0	8	6	0	0
ATA0052 D7	12	12	6	6
ATA0052 D28	158	108	118	116
INS0122 D0	0	0	0	0
INS0122 D7	46	54	40	30
INS0122 D14	0	0	0	0
INS0122 D28	52	40	40	66
INS0123 D0	2	10	6	22
INS0123 D7	96	192	34	22
INS0123 D14	98	206	30	54
INS0123 D28	54	46	26	26
INS0129 D0	76	40	48	20
INS0129 D7	0	38	0	46
INS0129 D28	88	88	114	66
INS0131 D0	0	0	4	0
INS0131 D7	0	18	4	4
INS0132 D0	2	0	0	0
INS0132 D7	12	8	14	26
INS0134 D0	2	0	0	0
INS0134 D7	0	0	2	0
INS0134 D28	8	0	26	6
INS0135 D0	2	6	18	0
INS0135 D7	158	74	196	56
INS0135 D28	100	76	130	128
ATA0071 D0	4	0	0	0
ATA0071 D7	82	66	50	38
INS0140 D0	0	34		0
INS0140 D7	84	76	10	38
INS0140 D28	0	5.72	17.16	17.16
INS0141 D0	0	2	0	0
INS0142 D0	0	0	6	0
INS0142 D14	26	18	26	18
INS0142 D28	0	0	16	36
INS0143 D0	0	2	0	6
INS0143 D14	0	0	14	2
INS0143 D28	8	8	16	0
INS0150 D0	10	10	34	2
INS0150 D7	10	2	2	10
INS0150 D28	28	8	40	8
ATA0081 D0	6	6	18	2
ATA0081 D7	62	26	18	10
ATA0081 D28	58	94	22	94
ATA0087 D0	2	0	0	2
ATA0087 D7	92	98	82	78
ATA0105 D0	346	194	122	76
ATA0105 D7	70	30	72	16
ATA0120 D0	2	2	12	0
ATA0120 D7	42	24	16	16
ATA0130 D0	14	2	8	2
ATA0130 D7	8	0	0	0
ATA0130 D28	8	4	54	38

## Sheet: Supplementary Figure 2
Sample ID	X_react_D0_IL2_SFC/millionPBMC	X_react_D7_IL2_SFC/millionPBMC	X_react_D28_SFC/millionPBMC	CEF_D0_IL2_SFC/millionPBMC	CEF_D7_IL2_SFC/millionPBMC	CEF_D28_SFC/millionPBMC
INS0086	102	86		156	90
INS0102	72	16	48	24	40	14
INS0095	62	10	30	470	NA	154
INS0034	46	8	2	2	0	0
INS0107	40	22	28	56	76	26
INS0145	40	6		144	160
INS0103	36	16	4	82	90	52

## Sheet: Supplementary Figure 3
	huCoV_abs_Present	huCoV_abs_Absent		Count	With huCoV_abs	Without_huCoV_abs
X-react IL-2 SFC/Million at baseline	46	102		PCR+	11	13
	2	0		PCR-	17	4
	14	0
	12	2
	16	0
	0	22
	6	40
	14	2
	0	0
	62	0
	72	4
	36	6
	18	0
	10	0
	2	0
	0	32
	24	0
	6
	18
	0
	4
	6
	14
	16
	40

## Sheet: Supplementary Figure 4
a.) Participant with 0 cross-reactive IL-2 SFC/million at baseline						b.) Participant with 0 cross-reactive IL-2 SFC/million at baseline
	DMSO	CEF	Anti-CD3 & Anti-CD28	X-reactive			DMSO	CEF	Anti-CD3 & Anti-CD28	X-reactive
CEF-line	0.5	309.5	20	1.5		CEF-line	0	690	88.5	0
X-reactive-line	0	7	9	1		X-reactive line	0	23	68.5	0
c. Participant with 62 x-reactive IL-2 SFC/million at baseline	DMSO	CEF	Anti-CD3 & Anti-CD28	X-reactive	ORF1	Spike	NC	Misc
CEF-line	24.5	192	157	0
X-reactive-line	5	16	148	53	0	2	10	31
